# Supplementary material for: The microbial metabolite urolithin A reduces Clostridioides difficile toxin expression and toxin-induced epithelial damage
Source: mSystems. 2024 Jan 9;9(2):e01255-23. doi: 10.1128/msystems.01255-23 (PMC10878087; doi:10.1128/msystems.01255-23)
Supplement: Table S1 — UroA-induced genes in C. difficile. [file msystems.01255-23-s0001.xlsx]

## Sheet: Sheet1
Table S1. RNA Sequencing data of C. difficile treated with UroA and compared with Vehicle (0.05% DMSO). List of genes and fold changes are shown in the table.
name	gene_number	baseMean	log2FoldChange	lfcSE	svalue
Cytosine permease_2740	2740	133.19	3.17645	0.261978	4.87598e-17
Phage protein_1308	1308	551.836	3.915	0.407332	2.07209e-13
Nitrilase-cyanide hydratase and apolipoprotein N-acyltransferase_2739	2739	54.721	3.03447	0.311741	1.13854e-11
Phage-like element PBSX protein xkdK_1301	1301	840.069	3.75429	0.424236	1.91023e-11
Tail tape meausure protein_1305	1305	3637.53	3.71383	0.420903	2.66429e-11
Phage-like element PBSX protein xkdS_1309	1309	1421.66	3.646	0.416926	4.05649e-11
Phage baseplate_1310	1310	307.162	3.60728	0.421025	7.70177e-11
putative phage tail fiber protein_1312	1312	899.527	3.73824	0.449122	1.34996e-10
Phage tail fibers_1302	1302	240.65	3.53224	0.417235	1.91462e-10
hypothetical protein_1313	1313	15657.5	3.4811	0.409318	2.39729e-10
Phage-like element pbsx protein xkdT_1311	1311	354.463	3.4512	0.408662	3.08672e-10
Phage-like element PBSX protein xkdP_1306	1306	476.852	3.43733	0.411494	4.14564e-10
putative phage cell wall hydrolase_1307	1307	1297.97	3.39644	0.409936	6.6616e-10
Phage capsid and scaffold_1550	1550	276.432	3.01211	0.364698	1.76984e-09
hypothetical protein_791	791	94.4698	2.53974	0.279739	2.81806e-09
hypothetical protein_793	793	258.193	2.3659	0.259004	6.58526e-09
hypothetical protein_1300	1300	677.024	3.24253	0.434114	1.28712e-08
Phage antirepressor protein_1524	1524	78.0002	2.74405	0.350886	2.97764e-08
Phage terminase large subunit_1546	1546	751.56	2.83736	0.390266	9.0839e-08
hypothetical protein_2755	2755	1652.79	2.2285	0.263637	1.61876e-07
Phage tail fibers_1579	1579	163.891	2.80118	0.389086	2.37924e-07
Phage protein (ACLAME 663)_1557	1557	47.136	3.04523	0.443631	3.15027e-07
Phage terminase small subunit_1545	1545	250.092	3.06365	0.448065	3.87548e-07
Phage protein_1553	1553	470.331	2.75705	0.382144	4.57407e-07
Phage tail fiber protein_1551	1551	628.777	2.95585	0.427132	5.29643e-07
Phage portal protein_1547	1547	655.448	2.83562	0.40647	6.2672e-07
Cysteine synthase (EC 2_5_1_47)_1620	1620	50.9497	2.95293	0.458054	9.6365e-07
Phage baseplate_1577	1577	180.231	2.68842	0.401713	1.7e-06
Phage-like element PBSX protein xkdK_1559	1559	169.131	2.69397	0.41778	2.45485e-06
FIG00513307-hypothetical protein_1572	1572	852.197	2.5471	0.382173	3.18472e-06
FIG006036-phage encoded DNA polymerase I (EC 2_7_7_7)_1535	1535	57.587	2.73663	0.432395	3.98388e-06
putative membrane protein_790	790	126.356	2.11217	0.277219	4.75253e-06
N-acyl-L-amino acid amidohydrolase (EC 3_5_1_14)_792	792	67.5798	2.27383	0.33339	6.51679e-06
Serine acetyltransferase (EC 2_3_1_30)_1621	1621	99.0734	2.43822	0.378323	8.33281e-06
Phage protein_1548	1548	1096.41	2.22889	0.339048	1.49541e-05
Phage-like element PBSX protein xkdQ_1574	1574	526.088	2.40621	0.399541	2.01124e-05
Phage tail fiber protein_1580	1580	926.383	2.28087	0.368231	2.59134e-05
Phage protein_1531	1531	56.4566	2.86386	0.536821	3.15803e-05
hypothetical protein_1583	1583	404.76	2.31668	0.380267	3.71994e-05
Phage protein_1575	1575	42.3469	2.21067	0.350051	4.2649e-05
Di-tripeptide-cation symporter_3029	3029	215.787	1.77887	0.230844	5.00985e-05
Phage deoxyuridine 5-triphosphate nucleotidohydrolase (EC 3_6_1_23)_1561	1561	118.87	2.14462	0.339247	5.7217e-05
Putative inner membrane protein_3284	3284	6889.01	2.14486	0.345919	6.61281e-05
hypothetical protein_1303	1303	314.942	3.45097	0.752732	7.67373e-05
hypothetical protein_2828	2828	91.515	2.06399	0.328595	8.76772e-05
PTS system cellobiose-specific IIC component_3041	3041	431.443	1.90491	0.281325	9.91253e-05
Phage protein (ACLAME 1004)_1554	1554	259.757	2.2145	0.391335	0.000116269
Uncharacterized protein YjiH_2829	2829	199.941	1.92387	0.298915	0.000133563
hypothetical protein_1542	1542	58.8762	2.69149	0.550355	0.000151341
Threonyl-tRNA synthetase (EC 6_1_1_3)_537	537	1765.32	-1.52913	0.182255	0.000183326
Phage baseplate_1578	1578	226.214	2.22253	0.426724	0.000218554
Uncharacterized MFS-type transporter_2507	2507	234.401	1.65825	0.231958	0.000255875
Trehalose-6-phosphate hydrolase (EC 3_2_1_93)_3091	3091	1526.85	-1.63589	0.231627	0.000305278
Uncharacterized UPF0750 membrane protein_1615	1615	1585.75	-1.56128	0.20645	0.000357404
Outer surface protein of unknown function cellobiose operon_3040	3040	47.4688	2.04825	0.393333	0.000417604
Phage-like element PBSX protein xkdP_1573	1573	141.21	2.32742	0.525696	0.000640439
Acetaldehyde dehydrogenase (EC 1_2_1_10) - Alcohol dehydrogenase (EC 1_1_1_1)_2958	2958	1047.27	1.87757	0.34969	0.000727592
DNA primase phage associated_1536	1536	70.1284	2.35992	0.555403	0.000829885
SSU ribosomal protein S5p (S2e)_101	101	124.138	1.67805	0.283918	0.000949202
Efflux ABC transporter permease-ATP-binding protein BLi02168_2216	2216	122.127	2.12394	0.474211	0.00107139
Perfringolysin O regulator protein PfoR_2621	2621	1635.23	-1.75019	0.318517	0.00119538
PTS system galactitol-specific IIC component_47	47	45.9873	1.9218	0.412776	0.00136812
PTS system glucitol-sorbitol-specific IIC component_776	776	101.506	3.544	1.15104	0.00170992
Glycerol-3-phosphate regulon repressor DeoR family_2107	2107	123.748	-1.56139	0.255867	0.00188714
LSU ribosomal protein L2p (L8e)_87	87	1115.98	1.45288	0.219329	0.00213476
Sorbitol operon transcription regulator_774	774	99.6593	3.33135	1.13194	0.00237898
Transcriptional regulator MarR-EmrR family_3212	3212	57.8603	2.36795	0.668704	0.00262576
Integral membrane protein_3289	3289	4643.3	1.61703	0.318344	0.00294563
Phage protein_1552	1552	50.2891	2.14276	0.592411	0.00326456
RidA-YER057c-UK114 superfamily group 2 YoaB-like protein_1333	1333	52.8997	-1.64596	0.340169	0.00360038
Peptidoglycan N-acetylglucosamine deacetylase (EC 3_5_1_-)_1507	1507	57.3391	-1.60518	0.334465	0.00401068
D-alanine--D-serine ligase (EC 6_3_2_35)-VanG_1654	1654	1912.26	1.44561	0.248495	0.00442682
Deblocking aminopeptidase (EC 3_4_11_-)_2154	2154	285.313	1.54151	0.321469	0.00545455
Transcriptional regulator_1728	1728	1181.39	1.35846	0.228916	0.00611171
Succinyl-CoA-coenzyme A transferase (EC 2_8_3_-)_2333	2333	876.419	1.70505	0.457842	0.0067907
N-acetylmuramoyl-L-alanine amidase (EC 3_5_1_28)_2787	2787	1124.03	1.30464	0.201701	0.00749774
hypothetical protein_1428	1428	448.802	-2.9676	1.30389	0.00818998
Uncharacterized peptidase YqjE_488	488	44.9421	1.655	0.441146	0.00957034
Aminopeptidase YpdF (MP- MA- MS- AP- NP- specific)_2337	2337	74.338	1.62715	0.424652	0.0102633
LSU ribosomal protein L3p (L3e)_84	84	446.416	1.36471	0.255196	0.0110158
33 kDa chaperonin HslO_3270	3270	87.6051	1.56316	0.410273	0.0118463
Allophanate hydrolase 2 subunit 1 (EC 3_5_1_54)_1327	1327	23.5956	1.61428	0.452077	0.0126825
Methionine aminopeptidase (EC 3_4_11_18)_106	106	226.114	1.33868	0.251508	0.0135218
Succinate-semialdehyde dehydrogenase CoA-dependent_2332	2332	199.545	1.58314	0.450264	0.0144362
hypothetical protein_3030	3030	797.942	1.30187	0.235882	0.0153596
DNA helicase (EC 3_6_4_12) phage-associated_1539	1539	30.141	1.72671	0.580952	0.0163184
Lead cadmium zinc and mercury transporting ATPase_561	561	1209.5	-2.71529	1.37718	0.0190916
Phage protein_1556	1556	1111.81	1.3446	0.276957	0.0199856
D-Ala-D-Ala dipeptidase-carboxypeptidase (EC 3_4_16_4)(EC 3_4_13_22)-VanXY-G_1655	1655	1927.57	1.26728	0.223092	0.0209498
Phage-like element PBSX protein xkdS_1576	1576	34.8276	1.67391	0.576102	0.0219508
hypothetical protein_1543	1543	449.569	1.37307	0.332775	0.0230317
PTS system mannose-specific IIC component_1022	1022	30.8137	1.38604	0.348199	0.0241175
Membrane-bound serine-alanine racemase (EC 5_1_1_18) (EC 5_1_1_1)-VanT-Cd_1656	1656	4125.35	1.23639	0.216256	0.0262796
hypothetical protein_3291	3291	1621.05	1.3042	0.282492	0.02737
Glycine dehydrogenase [decarboxylating] (glycine cleavage system P2 protein) (EC 1_4_4_2)_1686	1686	18359.5	-1.30451	0.288781	0.0284876
Transcriptional regulator AcrR family_2506	2506	40.0893	1.38186	0.362749	0.0295881
hypothetical protein_3701	3701	21.6562	-1.44625	0.431228	0.0307065
Aminobenzoyl-glutamate transport protein_489	489	46.2923	1.4744	0.468916	0.0318545
ABC transporter ATP-binding protein_3237	3237	37.0107	-1.49223	0.490763	0.0330007
tRNA (guanine(37)-N(1))-methyltransferase (EC 2_1_1_228)_1193	1193	26.0066	1.475	0.474392	0.0341299
SSU ribosomal protein S14p (S29e) @ SSU ribosomal protein S14p (S29e) zinc-dependent_97	97	32.1789	1.31481	0.330331	0.0353457
D-proline reductase 45 kDa subunit (EC 1_21_4_1) - D-proline reductase 23 kDa subunit (EC 1_21_4_1)_3293	3293	2652.26	1.27117	0.284771	0.0365416
hypothetical protein_1544	1544	565.703	1.25581	0.281376	0.0401871
Formate efflux transporter FocA_3456	3456	185.101	1.22928	0.254917	0.041418
Ribulose-5-phosphate 4-epimerase and related epimerases and aldolases_49	49	21.7613	1.40346	0.45297	0.0426479
Proline racemase (EC 5_1_1_4)_3290	3290	4968.96	1.23828	0.274861	0.0462974
Protein translocase subunit SecY_104	104	2202.66	1.23323	0.274484	0.0475387
Predicted sialic acid transporter_2237	2237	258.633	1.36051	0.426858	0.0487715
LSU ribosomal protein L15p (L27Ae)_103	103	185.564	1.23687	0.282352	0.0499972
LSU ribosomal protein L5p (L11e)_96	96	355.821	1.21212	0.25376	0.0512101
Agmatinase (EC 3_5_3_11)_902	902	28.6992	1.32238	0.393154	0.0524395
PTS system IIC component UlaA-type_3745	3745	29.5914	1.31301	0.396579	0.0537193
Neuraminidase NanP_2544	2544	170.775	1.20683	0.264413	0.0549953
Predicted membrane-associated metal-binding protein_1225	1225	25.8912	-1.38954	0.50826	0.0562877
Cadmium zinc and cobalt-transporting P-type ATPase (EC 3_6_3_3) (EC 3_6_3_5)_345	345	245.019	1.34841	0.459983	0.0575808
ABC transporter substrate-binding protein (cluster 3 basic aa-glutamine-opines)_1813	1813	16.6405	-1.4639	0.664602	0.058993
NtrC family Transcriptional regulator ATPase domain_44	44	27.6911	1.28883	0.429148	0.0604436
hypothetical protein_1541	1541	29.5474	1.26513	0.412768	0.0619465
hypothetical protein_2227	2227	31.7266	1.2949	0.46802	0.0634567
Homoserine O-succinyltransferase (EC 2_3_1_46)_1865	1865	129.174	1.19483	0.311255	0.0649546
Translation elongation factor G_81	81	3530.44	1.138	0.222502	0.0664443
hypothetical protein_1702	1702	138.771	-1.16704	0.27918	0.0679653
hypothetical protein_1607	1607	301.856	-1.15414	0.259485	0.0694746
Uncharacterized MFS-type transporter_3246	3246	45.0419	-1.20814	0.359608	0.070999
hypothetical protein_2334	2334	431.348	1.25286	0.451028	0.0725456
Transcriptional regulator Xre family_2295	2295	60.9725	1.19549	0.352991	0.0740868
Transcriptional regulator HxlR family_3206	3206	20.7876	-1.28228	0.511187	0.0756102
LSU ribosomal protein L23p (L23Ae)_86	86	29.2854	1.25126	0.457679	0.07712
FIG00512925-hypothetical protein_230	230	121.734	1.53852	0.999033	0.0786325
Uncharacterized protein YaaN_2326	2326	542.336	-1.09674	0.182496	0.0801456
DNA primase DnaG_1401	1401	1038.07	-1.10217	0.197744	0.0816699
24-diaminopentanoate dehydrogenase (EC 1_4_1_12)_420	420	64.9071	-1.28336	0.549094	0.0831749
D-proline reductase 45 kDa subunit (EC 1_21_4_1) - D-proline reductase 23 kDa subunit (EC 1_21_4_1)_3296	3296	8362.54	1.14605	0.288166	0.0846815
Two-component system sensor histidine kinase_733	733	178.935	-1.14795	0.310348	0.0862392
Homoserine dehydrogenase (EC 1_1_1_3)_1604	1604	23.3521	-1.21866	0.484265	0.0878363
hypothetical protein_591	591	68.9201	1.5259	1.20651	0.0894497
24-dienoyl-CoA reductase [NADPH] (EC 1_3_1_34)_2709	2709	74.3264	1.13277	0.319948	0.091092
hypothetical protein_1138	1138	282.168	-1.09227	0.22256	0.0927138
Transcriptional regulator HxlR family_3396	3396	23.7935	-1.17022	0.426131	0.0943505
hypothetical protein_1588	1588	527.029	1.10483	0.266955	0.0959823
D-proline reductase 26 kDa subunit (EC 1_21_4_1) @ selenocysteine-containing_3294	3294	6936.65	1.1137	0.294968	0.0976103
RNA-binding protein YhbY_1090	1090	74.3929	1.09698	0.258233	0.0992409
hypothetical protein_1701	1701	138.713	-1.20572	0.563033	0.100875
NAD-dependent 4-hydroxybutyrate dehydrogenase (EC 1_1_1_61)_2328	2328	1334.47	1.12794	0.353347	0.102496
hypothetical protein_1624	1624	1178.54	1.15999	0.464289	0.104138
hypothetical protein_2327	2327	358.137	-1.07678	0.223514	0.105762
Branched-chain acyl kinase_2424	2424	118.343	1.11918	0.352693	0.107379
hypothetical protein_861	861	40.1072	-1.14224	0.454958	0.109035
Tellurium resistance protein TerD_1839	1839	318.881	-1.06959	0.228889	0.11069
Uncharacterized RNA methyltransferase YsgA_684	684	29.4538	1.10519	0.346633	0.112327
Acetyltransferase_2023	2023	114.717	-1.11262	0.38394	0.113968
PTS system cellobiose-specific IIC component_2937	2937	131.83	1.0853	0.293036	0.115594
SSU ribosomal protein S10p (S20e)_83	83	69.5926	1.12077	0.422299	0.117212
SSU ribosomal protein S3p (S3e)_90	90	268.83	1.07408	0.264669	0.118825
Efflux ABC transporter permease-ATP-binding protein BLi02169_2215	2215	229.813	1.11937	0.429282	0.120423
Ornithine racemase (EC 5_1_1_12)_426	426	47.153	-1.13193	0.485232	0.122016
Transcriptional regulator MarR_1866	1866	69.0229	-1.07234	0.27247	0.123605
Aminobenzoyl-glutamate transport protein_2882	2882	38.1517	1.13578	0.521997	0.125187
PTS system mannose-specific IIC component_473	473	29.236	1.1629	0.659169	0.12678
hypothetical protein_3238	3238	55.8239	-1.08228	0.33553	0.12836
Efflux ABC transporter permease protein_837	837	24.4107	1.1148	0.477448	0.129931
FIG00516843-hypothetical protein_2864	2864	24.6836	1.1213	0.506931	0.131488
Adenylate kinase (EC 2_7_4_3)_105	105	608.655	1.05759	0.243454	0.133033
Aminomethyltransferase - Glycine dehydrogenase_1685	1685	12285.3	-1.04958	0.257912	0.134657
Anhydro-N-acetylmuramic acid kinase (EC 2_7_1_170)_3044	3044	50.9819	1.08358	0.438692	0.136267
LSU ribosomal protein L6p (L9e)_99	99	114.886	1.07807	0.413467	0.137863
hypothetical protein_2798	2798	199.185	1.05236	0.305012	0.139478
Uncharacterized UPF0750 membrane protein_1388	1388	394.707	-1.03295	0.256443	0.141169
LSU ribosomal protein L29p (L35e)_92	92	28.353	1.05762	0.490793	0.142865
Transcriptional regulator LysR family_1024	1024	2846.2	-1.02314	0.204751	0.144553
hypothetical protein_1744	1744	81.5671	1.02962	0.302006	0.146254
SSU ribosomal protein S11p (S14e)_111	111	106.868	1.02019	0.272272	0.147987
ABC transporter permease protein 2 (cluster 1 maltose-g3p-polyamine-iron)_2545	2545	71.4295	1.02351	0.336824	0.149712
4-hydroxybutyrate coenzyme A transferase_2329	2329	1872.93	1.02256	0.351171	0.151429
Amidohydrolase_3690	3690	19.8612	1.0274	0.479939	0.153144
LSU ribosomal protein L16p (L10e)_91	91	19.9236	1.02127	0.496613	0.154871
SSU ribosomal protein S17p (S11e)_93	93	157.479	1.01474	0.352488	0.156581
hypothetical protein_3043	3043	27.1835	1.01293	0.372456	0.158289
FIG00520311-hypothetical protein_2863	2863	157.585	1.00742	0.356218	0.160008
Transcriptional regulator HxlR family_1372	1372	25.1509	-1.01088	0.537631	0.16171
LSU ribosomal protein L22p (L17e)_89	89	78.3483	1.0082	0.454717	0.163399
Malonyl CoA-acyl carrier protein transacylase (EC 2_3_1_39)_1107	1107	92.0431	1.00514	0.322349	0.165075
Spermidine-putrescine import ABC transporter permease protein PotB (TC 3_A_1_11_1)_967	967	40.2076	1.0055	0.473826	0.166744
ATP synthase alpha chain (EC 3_6_3_14)_3547	3547	676.44	1.00009	0.23818	0.168417
Phage replication initiation protein_595	595	24.5033	0.99786	0.466627	0.170085
DUF819 domain-containing protein_2153	2153	66.4494	0.995569	0.40091	0.171748
hypothetical protein_2700	2700	131.827	-0.99473	0.273623	0.173411
Branched-chain phosphotransacylase (EC 2_3_1_- )_2423	2423	225.674	0.993168	0.294286	0.175065
FIG00513649-hypothetical protein_2477	2477	857.542	-0.991758	0.332367	0.176707
LSU ribosomal protein L31p @ LSU ribosomal protein L31p zinc-dependent_3564	3564	153.62	-0.991313	0.279997	0.178344
SSU ribosomal protein S19p (S15e)_88	88	96.326	0.983415	0.481007	0.179972
transcriptional regulator ArsR family-dinitrogenase iron-molybdenum cofactor family protein_1727	1727	4323.21	0.990427	0.21511	0.181604
D-proline reductase 45 kDa subunit (EC 1_21_4_1) - D-proline reductase 23 kDa subunit (EC 1_21_4_1)_3292	3292	91.6321	0.982645	0.336869	0.183234
4-hydroxybutanoyl-CoA dehydratase (EC 4_2_1_120) - Vinylacetyl-CoA Delta-isomerase (EC 5_3_3_3)_2331	2331	2736.27	0.979472	0.3446	0.184863
N-acetylmannosamine-6-phosphate 2-epimerase (EC 5_1_3_9)_2239	2239	36.2338	0.961964	0.617558	0.18648
N-acyl-L-amino acid amidohydrolase (EC 3_5_1_14)_2419	2419	47.8085	0.9767	0.371291	0.188085
Xanthine-uracil-thiamine-ascorbate permease family protein_2704	2704	133.43	-0.974332	0.291992	0.189721
Transcriptional regulator Xre family_2867	2867	38.4365	0.956438	0.449335	0.191359
Sodium-alanine symporter family protein_1731	1731	278.41	0.965003	0.336979	0.192995
tRNA pseudouridine(38-40) synthase (EC 5_4_99_12)_118	118	111.933	0.974302	0.246884	0.194616
Xylose isomerase (EC 5_3_1_5)_3056	3056	22.905	0.936607	0.548833	0.196242
Oligopeptide ABC transporter permease protein OppB (TC 3_A_1_5_1)_2672	2672	195.318	0.966696	0.281293	0.197859
Pyrroline-5-carboxylate reductase (EC 1_5_1_2)_3337	3337	364.572	0.975596	0.205198	0.199462
Two-component system sensor histidine kinase_1944	1944	34.1726	-0.924421	0.537415	0.20109
hypothetical protein_2235	2235	29.8343	0.913439	0.549747	0.204356
hypothetical protein_2247	2247	100.077	-0.958463	0.254943	0.205979
hypothetical protein_1571	1571	66.2187	0.927224	0.44457	0.207589
Threonine synthase (EC 4_2_3_1)_2117	2117	588.055	-0.959492	0.246568	0.209186
Two-component transcriptional response regulator LuxR family_582	582	240.242	-0.927796	0.403977	0.210793
Translation initiation factor 1_108	108	82.4785	0.921895	0.409472	0.212408
Phosphoribosylaminoimidazole-succinocarboxamide synthase (EC 6_3_2_6)_469	469	890.216	0.962424	0.190843	0.214018
FIG00513666-hypothetical protein_3122	3122	264.707	0.950126	0.236724	0.215639
Tripeptide aminopeptidase (EC 3_4_11_4)_988	988	72.3062	0.921489	0.356134	0.217261
hypothetical protein_3161	3161	26.7765	-0.889494	0.488752	0.218879
O-acetylhomoserine sulfhydrylase (EC 2_5_1_49) @ O-succinylhomoserine sulfhydrylase (EC 2_5_1_48)_1864	1864	135.912	0.92715	0.315582	0.220492
hypothetical protein_1395	1395	45.9085	-0.902548	0.41798	0.222094
DNA polymerase III delta subunit (EC 2_7_7_7)_2475	2475	30.7051	-0.887929	0.464758	0.223695
Tellurium resistance protein TerA_1680	1680	318.012	-0.927499	0.290196	0.225298
ATP synthase beta chain (EC 3_6_3_14)_3545	3545	944.346	0.941044	0.234551	0.226889
Aspartate aminotransferase (AspB-4) (EC 2_6_1_1)_2422	2422	388.906	0.91544	0.334439	0.228469
LSU ribosomal protein L4p (L1e)_85	85	122.257	0.924797	0.29482	0.23004
ATP synthase gamma chain (EC 3_6_3_14)_3546	3546	211.221	0.911622	0.341592	0.231603
hypothetical protein_512	512	64.978	0.918231	0.313548	0.233156
Prolyl-tRNA synthetase (EC 6_1_1_15) archaeal-eukaryal type_54	54	1284.6	-0.9263	0.275599	0.234707
hypothetical protein_1035	1035	20.314	-0.846745	0.567206	0.23625
Phosphoenolpyruvate synthase (EC 2_7_9_2)_551	551	221.974	0.883212	0.429088	0.237783
hypothetical protein_1441	1441	427.952	0.945267	0.196684	0.239313
Phosphoribosylaminoimidazolecarboxamide formyltransferase (EC 2_1_2_3)_854	854	3794.15	-0.944314	0.198841	0.240833
Oligopeptide ABC transporter substrate-binding protein OppA (TC 3_A_1_5_1)_2671	2671	388.037	0.905461	0.329046	0.242353
hypothetical protein_2752	2752	62.5018	-0.891738	0.374139	0.243863
Stage V sporulation protein AD (SpoVAD)_787	787	309.965	0.886447	0.390675	0.245363
LSU ribosomal protein L24p (L26e)_95	95	197.865	0.915229	0.288029	0.246856
PTS system mannose-specific IID component_1023	1023	34.6018	0.890401	0.352784	0.248363
Two-component transcriptional response regulator LuxR family_648	648	20.0843	-0.861735	0.436519	0.249866
ATP synthase delta chain (EC 3_6_3_14)_3548	3548	252.714	0.892867	0.329094	0.251371
Arginine decarboxylase (EC 4_1_1_19)_899	899	39.6546	0.888875	0.340794	0.252865
Cytosol nonspecific dipeptidase (EC 3_4_13_18)_694	694	12129	-0.925628	0.227934	0.254348
L-aspartate beta-decarboxylase (EC 4_1_1_12)_2516	2516	380.557	0.934847	0.199126	0.25582
L-threonine 3-O-phosphate decarboxylase (EC 4_1_1_81)_3485	3485	77.7652	0.883676	0.348765	0.257289
hypothetical protein_2294	2294	3339.78	0.887644	0.334021	0.258752
electron transferring subunit of proline reductase_3299	3299	388.179	0.898685	0.300814	0.260204
putative membrane protein_2635	2635	510.52	0.873921	0.359482	0.261665
hypothetical protein_2562	2562	90.3586	-0.866019	0.375085	0.263124
67-dimethyl-8-ribityllumazine synthase (EC 2_5_1_78)_1732	1732	39.0961	0.80251	0.548309	0.264576
6-phospho-beta-glucosidase (EC 3_2_1_86)_3140	3140	24.5872	0.835525	0.453744	0.26602
N-acetylneuraminate lyase (EC 4_1_3_3)_2238	2238	84.5618	0.85357	0.396482	0.267463
Iron-sulfur flavoprotein_3233	3233	52.3161	0.86332	0.367237	0.268899
DNA mismatch repair protein MutL_1972	1972	605.737	-0.907487	0.243166	0.270335
Sulfur carrier protein FdhD_3373	3373	232.865	0.895925	0.272036	0.271764
Transcriptional regulator AraC family_1941	1941	71.6567	-0.90145	0.256184	0.273185
2-amino-4-ketopentanoate thiolase beta subunit_422	422	194.118	-0.823493	0.45719	0.274598
3-oxoacyl-[acyl-carrier-protein] synthase KASIII (EC 2_3_1_180)_1105	1105	229.969	0.916568	0.213748	0.276005
NtrC family Transcriptional regulator ATPase domain_3336	3336	59.8293	0.873803	0.32087	0.277407
Pyruvate formate-lyase (EC 2_3_1_54)_3338	3338	3138.19	0.9054	0.237453	0.278804
Regulatory sensor-transducer BlaR1-MecR1 family_201	201	195.022	-0.869966	0.312529	0.280216
LSU ribosomal protein L10p (P0)_74	74	101.43	0.864682	0.319295	0.281627
PTS system glucitol-sorbitol-specific IIB component_2415	2415	32.0562	0.837952	0.371402	0.283045
Transcriptional regulator YafY family_2975	2975	33.182	-0.827229	0.394831	0.284454
2-oxoglutarate-2-oxoacid ferredoxin oxidoreductase beta subunit (EC 1_2_7_-)_2426	2426	45.4625	0.828811	0.384382	0.285864
Phage protein_1296	1296	21.2732	0.797488	0.452777	0.287265
Ferrous iron transporter FeoB_1427	1427	4980.04	-0.523077	1.05611	0.288662
Helicase PriA essential for oriC-DnaA-independent DNA replication_2583	2583	139.843	0.858641	0.309739	0.290055
Putative rRNA methylase YtqB_2044	2044	22.8549	0.803533	0.423163	0.291448
Two-component transcriptional response regulator LuxR family_732	732	52.7724	-0.834144	0.353926	0.292837
Isocitrate dehydrogenase [NAD] (EC 1_1_1_41)_847	847	21.9834	0.783876	0.450017	0.294231
CRISPR-associated protein Cas2_2967	2967	18.3254	-0.706474	0.609784	0.295616
Beta-glucoside bgl operon antiterminator BglG family_3118	3118	36.6612	-0.798085	0.411448	0.297003
RNA-binding protein Hfq_1970	1970	98.3799	-0.838547	0.326962	0.298385
Histidinol-phosphatase-related protein_1014	1014	21.32	-0.780363	0.444417	0.299757
putative anion permease_1730	1730	731.302	-0.877092	0.248049	0.301121
hypothetical protein_3017	3017	33.1252	-0.817796	0.366743	0.302477
hypothetical protein_263	263	86.05	0.747851	0.506865	0.303824
Similar to L-threonine 3-O-phosphate decarboxylase_2692	2692	82.0216	-0.819345	0.362935	0.305163
membrane-anchoring domain - Glycerophosphoryl diester phosphodiesterase (EC 3_1_4_46)_1698	1698	25.2344	0.751059	0.493139	0.306501
L14e-like protein_107	107	150.707	0.823015	0.345127	0.307839
hypothetical protein_1756	1756	21.8459	-0.76768	0.4427	0.309183
Homoserine kinase (EC 2_7_1_39)_2118	2118	505.257	-0.875556	0.232054	0.310531
Seryl-tRNA synthetase (EC 6_1_1_11)_14	14	761.042	-0.869595	0.241154	0.311875
D-arabinose-5-phosphate isomerase (EC 5_3_1_13)_3744	3744	21.7664	0.767181	0.428924	0.313212
hypothetical protein_3657	3657	21.5783	0.733772	0.486598	0.314545
Small molecule permease_753	753	54.7861	0.758249	0.439267	0.315873
CRISPR-associated negative autoregulator Cas7-Cst2_2453	2453	353.608	-0.878712	0.219416	0.317195
hypothetical protein_581	581	184.811	-0.785059	0.381266	0.318521
FIG145533-Methyltransferase (EC 2_1_1_-)_3271	3271	46.4424	0.756264	0.431265	0.319839
hypothetical protein_3384	3384	37.5473	0.769777	0.400218	0.32116
Probable reactivating factor for D-ornithine aminomutase_425	425	290.212	-0.755447	0.42204	0.322477
Multi antimicrobial extrusion protein (Na(+)-drug antiporter) MATE family of MDR efflux pumps_2928	2928	43.7846	-0.774562	0.386987	0.323788
Tn916 transcriptional regulator putative_2870	2870	152.457	0.80861	0.326925	0.325095
Dihydroorotate dehydrogenase-like protein_2072	2072	19.2087	0.73828	0.44509	0.326395
hypothetical protein_3345	3345	292.475	-0.867041	0.225744	0.327688
Na+-H+ antiporter NhaC_427	427	333.785	-0.796845	0.330279	0.329001
Transcriptional regulator GntR family_1324	1324	119.37	-0.807286	0.311437	0.330309
hypothetical protein_2776	2776	62.4875	0.818877	0.292016	0.331611
Choline binding protein A_2713	2713	895.656	0.909014	0.145102	0.332911
Phosphoglycerate kinase (EC 2_7_2_3)_3216	3216	200.786	0.838293	0.257167	0.334205
TldD protein part of TldE-TldD proteolytic complex_2921	2921	50.8878	-0.750376	0.389368	0.335503
N-acetylglucosamine related transporter NagX_2786	2786	1732.64	0.87119	0.199083	0.336799
hypothetical protein_175	175	189.022	-0.776627	0.338352	0.3381
RidA-YER057c-UK114 superfamily protein_2514	2514	282.053	-0.831334	0.251131	0.339405
Macrolide glycosyltransferase (EC 2_4_1_-)_3120	3120	57.9555	0.797441	0.301432	0.340702
Uncharacterized metal ion transporter YcsG Mn(2+)-Fe(2+) NRAMP family_1326	1326	33.092	0.6842	0.468008	0.341993
Uncharacterized protein similar to PduL_2682	2682	1023.4	-0.86713	0.195579	0.343281
FIG001802-Putative alkaline-shock protein_2557	2557	69.4825	-0.787304	0.307746	0.344573
PTS system cellobiose-specific IIB component (EC 2_7_1_205)_2938	2938	17.6764	0.669957	0.472014	0.345864
3-oxoacyl-[acyl-carrier protein] reductase (EC 1_1_1_100) FadG_1108	1108	213.447	0.825031	0.248721	0.347152
SSU ribosomal protein S8p (S15Ae)_98	98	127.042	0.797441	0.287928	0.348431
hypothetical protein_2421	2421	418.6	0.816676	0.258068	0.349709
hypothetical protein_2875	2875	211.27	0.740448	0.362481	0.350985
LSU ribosomal protein L18p (L5e)_100	100	36.0349	0.634029	0.509051	0.352255
ABC transporter permease protein_1789	1789	167.63	0.789093	0.290327	0.353525
Thiamin-phosphate pyrophosphorylase (EC 2_5_1_3)_1628	1628	19.3232	-0.606429	0.538667	0.354791
LSU ribosomal protein L14p (L23e)_94	94	30.1329	0.665552	0.450926	0.35606
Efflux ABC transporter ATP-binding protein_992	992	112.961	-0.790978	0.280257	0.357324
FIG00515389-hypothetical protein_3295	3295	1182.91	0.754113	0.327689	0.358585
hypothetical protein_1611	1611	36.3476	0.683729	0.420486	0.35984
hypothetical protein_970	970	63.0026	0.700205	0.398317	0.361088
hypothetical protein_2006	2006	33.2868	-0.71224	0.375597	0.362341
hypothetical protein_2879	2879	50.8905	-0.722892	0.360723	0.363588
FIG00516595-hypothetical protein_735	735	51.4607	-0.726352	0.355823	0.364828
Aminopeptidase YpdF (MP- MA- MS- AP- NP- specific)_2608	2608	706.704	0.830457	0.21916	0.366065
hypothetical protein_3344	3344	358.389	-0.765834	0.301662	0.367297
hypothetical protein_1589	1589	21.2443	0.605541	0.50783	0.368522
Alkaline phosphodiesterase I (EC 3_1_4_1) - Nucleotide pyrophosphatase (EC 3_6_1_9)_3466	3466	28.907	-0.663595	0.43271	0.36974
CRISPR-associated helicase Cas3_2451	2451	919.422	-0.830045	0.21806	0.370953
Kinase similar to eukaryotic-like N-acetylglucosamine kinase_1610	1610	88.5821	0.783388	0.277708	0.372159
hypothetical protein_2018	2018	1166.46	-0.6007	0.510403	0.373361
FIG00514432-hypothetical protein_1020	1020	37.3783	0.757117	0.310385	0.374555
hypothetical protein_3385	3385	25.8032	0.662124	0.431653	0.375743
RNA polymerase sigma factor RpoD_1402	1402	327.406	-0.828501	0.216648	0.376931
Cystathionine beta-lyase (EC 4_4_1_8)_1920	1920	26.428	0.560027	0.554548	0.378114
Indolepyruvate oxidoreductase subunit IorA (EC 1_2_7_8)_2371	2371	41144.2	0.870304	0.162912	0.379292
Autolysis response regulater LytR_2599	2599	90.3228	-0.767748	0.291578	0.380464
hypothetical protein_3205	3205	55.1226	-0.648688	0.436486	0.381637
GTP 38-cyclase (EC 4_1_99_22)_1749	1749	103.137	-0.77451	0.279517	0.382804
Shikimate 5-dehydrogenase I alpha (EC 1_1_1_25)_1876	1876	53.001	0.727218	0.337953	0.383964
PTS system sucrose-specific IIB component (EC 2_7_1_211) - PTS system sucrose-specific IIC component - PTS system sucrose-specific IIA component (EC 2_7_1_211)_448	448	38.7891	-0.730431	0.333857	0.385119
L-serine dehydratase beta subunit (EC 4_3_1_17) - L-serine dehydratase alpha subunit (EC 4_3_1_17)_3274	3274	124.209	0.707059	0.362546	0.386267
hypothetical protein_1719	1719	40.1391	0.715936	0.351237	0.387409
hypothetical protein_2292	2292	22.0911	0.671123	0.403838	0.38855
hypothetical protein_3322	3322	184.989	0.564112	0.529317	0.389691
Fe-S oxidoreductase_3235	3235	101.398	0.724994	0.332471	0.390829
Pyruvatephosphate dikinase (EC 2_7_9_1)_2408	2408	3074.03	0.853896	0.176441	0.391961
hypothetical protein_1948	1948	132.825	-0.704107	0.354694	0.393092
Sulfur carrier protein ThiS - Sulfur carrier protein ThiS adenylyltransferase (EC 2_7_7_73)_1739	1739	21.6283	0.630169	0.442704	0.394218
Transcriptional regulator MarR family_2837	2837	24.886	-0.542261	0.543006	0.395343
hypothetical protein_1353	1353	50.4146	-0.688902	0.367368	0.396465
hypothetical protein_513	513	244.79	0.736183	0.311363	0.397581
SSU ribosomal protein S13p (S18e)_110	110	90.9801	0.717012	0.33178	0.398695
PAS-GGDEF_2761	2761	204.228	-0.760249	0.279823	0.399806
Oligopeptide ABC transporter permease protein OppB (TC 3_A_1_5_1)_866	866	5917.25	-0.796082	0.236492	0.400915
hypothetical protein_3703	3703	68.8554	-0.726809	0.315479	0.402021
hypothetical protein_1704	1704	66.8033	-0.739876	0.299438	0.403123
Hydrolase HAD superfamily_2502	2502	30.48	-0.649182	0.403154	0.404219
Molybdenum cofactor guanylyltransferase (EC 2_7_7_77)_1745	1745	26.801	0.644393	0.407193	0.405313
hypothetical protein_455	455	46.3802	-0.656023	0.393824	0.4064
Beta-glucoside bgl operon antiterminator BglG family_2667	2667	84.1877	-0.68624	0.358589	0.407483
putative membrane protein_2862	2862	122.895	0.651154	0.395719	0.408565
ABC transporter permease protein (cluster 3 basic aa-glutamine-opines)_1814	1814	39.874	-0.564945	0.493324	0.409641
Cell division integral membrane protein YggT and half-length relatives_2617	2617	341.132	-0.774161	0.254722	0.410715
Undecaprenyl-diphosphatase (EC 3_6_1_27)_2978	2978	25.7348	0.679492	0.356355	0.411792
Transcriptional regulator MecI family_635	635	29.7135	-0.619926	0.422341	0.412864
Two-component transcriptional response regulator LuxR family_3321	3321	33.0527	0.523765	0.527933	0.413932
Uncharacterized transcriptional response regulator YcbL_618	618	39.7773	-0.639315	0.398103	0.414997
Agmatine-putrescine antiporter associated with agmatine catabolism_2627	2627	635.763	-0.827937	0.189456	0.416058
MreB-like protein (Mbl protein)_144	144	16.0738	-0.560545	0.483676	0.417113
Metallo-beta-lactamase superfamily protein_842	842	23.2116	-0.633994	0.401081	0.418166
Ribulose-phosphate 3-epimerase (EC 5_1_3_1)_3108	3108	14.0159	-0.531711	0.513044	0.419214
PTS system 2-O-alpha-mannosyl-D-glycerate-specific IIA component (EC 2_7_1_195) - PTS system 2-O-alpha-mannosyl-D-glycerate-specific IIB component (EC 2_7_1_195) - PTS system 2-O-alpha-mannosyl-D-glycerate-specific IIC component_3085	3085	16.751	0.552314	0.489456	0.420257
Pyridoxal kinase (EC 2_7_1_35)_1290	1290	777.35	-0.757664	0.264257	0.421296
ABC transporter permease protein 2 (cluster 5 nickel-peptides-opines)_867	867	3518.25	-0.768313	0.252315	0.422331
ATPase component of general energizing module of ECF transporters_116	116	47.8293	-0.724278	0.299671	0.423362
putative acyl-CoA thioesterase_1962	1962	17.2265	0.551695	0.48692	0.424388
ABC transporter-coupled two-component system ATP-binding protein_2531	2531	26.7308	-0.622549	0.407975	0.425411
hypothetical protein_159	159	23.3333	-0.622988	0.402973	0.426437
hypothetical protein_2508	2508	57.8581	-0.669682	0.352919	0.427457
FIG00515097-hypothetical protein_3031	3031	192.773	-0.710814	0.30796	0.428474
hypothetical protein_641	641	36.4541	-0.642255	0.379657	0.429488
FIG00512738-hypothetical protein_2866	2866	35.319	0.550727	0.476172	0.430498
Phosphoribosylformimino-5-aminoimidazole carboxamide ribotide isomerase (EC 5_3_1_16)_1503	1503	56.1492	0.74389	0.270978	0.431503
hypothetical protein_587	587	142.925	-0.693785	0.323707	0.432504
Excinuclease ABC subunit A paralog of unknown function_3243	3243	242.521	-0.807903	0.202449	0.433502
Uncharacterized protein DUF2992 B_ subtilis YjdF ortholog_1800	1800	36.8025	-0.638029	0.380684	0.434496
hypothetical protein_2769	2769	99.9995	-0.544337	0.477476	0.435487
Small basic protein Sbp_2647	2647	68.7187	-0.712272	0.299832	0.436477
ATP synthase F0 sector subunit b (EC 3_6_3_14)_3549	3549	117.946	0.76094	0.248298	0.437464
DNA-binding response regulator KdpE_484	484	49.9185	0.683389	0.327772	0.438448
putative lipoprotein_202	202	184.014	-0.716848	0.292916	0.439427
Prephenate and-or arogenate dehydrogenase (unknown specificity) (EC 1_3_1_12)(EC 1_3_1_43)_1878	1878	21.6012	0.548622	0.465341	0.440404
D-Ornithine 45-aminomutase E subunit (EC 5_4_3_5)_424	424	163.183	-0.678056	0.331504	0.441376
Uncharacterized amino acid permease GabP family_3092	3092	628.116	0.541991	0.46932	0.442347
FIG00512857-hypothetical protein_2478	2478	134.315	-0.660391	0.347992	0.443313
Xaa-Pro aminopeptidase (EC 3_4_11_9)_2259	2259	372.271	0.7211	0.283655	0.444278
hypothetical protein_2954	2954	25.5686	-0.615933	0.390582	0.445239
Transaldolase (EC 2_2_1_2)_2319	2319	322.532	-0.771551	0.230285	0.446201
Transcriptional regulator of rhamnose utilization AraC family_2665	2665	181.274	0.641698	0.357832	0.447163
Pyruvate formate-lyase activating enzyme (EC 1_97_1_4)_3339	3339	130.003	0.736991	0.262118	0.448121
hypothetical protein_2460	2460	878.811	0.662613	0.333687	0.44908
3-phosphoshikimate 1-carboxyvinyltransferase (EC 2_5_1_19)_1873	1873	220.749	0.815922	0.181997	0.450034
UDP-N-acetylmuramoyl-dipeptide--26-diaminopimelate ligase (EC 6_3_2_13)_2664	2664	444.261	-0.730364	0.264869	0.450988
Acetyl-CoA synthase corrinoid iron-sulfur protein large subunit_713	713	13559.3	0.656094	0.337442	0.451937
Hydrolase HAD superfamily_2347	2347	17.7923	0.495858	0.493292	0.452883
Alkaline phosphatase like protein_1657	1657	74.6168	0.729715	0.264028	0.453826
Efflux ABC transporter ATP-binding protein_1703	1703	58.8128	-0.53098	0.45481	0.454769
hypothetical protein_2806	2806	85.9022	0.71478	0.274986	0.45571
hypothetical protein_1936	1936	717.134	-0.70753	0.280318	0.456651
hypothetical protein_1041	1041	145.166	-0.718371	0.269446	0.457588
Uncharacterized protein YqfD_2441	2441	483.534	0.658454	0.326172	0.458521
Probable amino-acid-binding protein YxeM_2181	2181	392.492	-0.76289	0.22624	0.459451
hypothetical protein_1609	1609	46.6316	0.599893	0.381146	0.460377
Proton-sodium-glutamate symport protein_2175	2175	244.056	0.581384	0.396809	0.461302
Protein translocase subunit SecE_70	70	106.869	0.673509	0.309413	0.462222
hypothetical protein_3126	3126	93.7808	0.711593	0.272799	0.463139
Ribonucleotide reductase of class Ib (aerobic) beta subunit (EC 1_17_4_1)_2986	2986	28.0192	-0.503393	0.463385	0.46406
hypothetical protein_2847	2847	1805.59	0.781591	0.203581	0.464977
putative plasmid-related protein_1887	1887	19.7159	-0.519703	0.447598	0.46589
cobalt dependent X-Pro dipeptidase_2628	2628	175.272	-0.705836	0.274082	0.466798
DNA mismatch repair protein MutS_1973	1973	931.752	-0.715069	0.265409	0.467703
N-acetyltransferase ElaA_1469	1469	27.0684	-0.572284	0.398078	0.468604
N-acetylmuramoyl-L-alanine amidase_2796	2796	64.3287	-0.537857	0.428575	0.469502
Hypothetical cyanobacterial membrane protein in cluster with PxcA_979	979	78.5083	0.627337	0.345331	0.470398
ABC transporter ATP-binding protein (cluster 13 osmolytes)_3266	3266	72.8885	-0.549266	0.416589	0.47129
ABC transporter substrate-binding protein (cluster 10 nitrate-sulfonate-bicarbonate)_2981	2981	30.8923	-0.614813	0.353972	0.472181
hypothetical protein_2010	2010	22.0909	0.49058	0.464251	0.473073
hypothetical protein_1994	1994	101.472	0.645389	0.321868	0.473963
Putative transmembrane symporter_2538	2538	237.397	0.684594	0.286281	0.474849
Deoxyribose-phosphate aldolase (EC 4_1_2_4)_1449	1449	21.027	0.489218	0.463587	0.475731
hypothetical protein_306	306	49.103	0.523155	0.432528	0.47661
Hydantoinase-oxoprolinase family protein_1754	1754	25.0496	0.510623	0.440478	0.477489
hypothetical protein_3013	3013	1195.61	-0.791732	0.186738	0.478365
Signal recognition particle associated protein_1188	1188	85.8881	0.606635	0.352644	0.479238
Galactose-1-phosphate uridylyltransferase (EC 2_7_7_10)_1277	1277	236.153	-0.697596	0.271007	0.480107
2-isopropylmalate synthase (EC 2_3_3_13)_925	925	15.1045	-0.411563	0.526317	0.480974
Two-component system sensor histidine kinase_1289	1289	42.3445	-0.642761	0.318917	0.481837
3-hydroxyacyl-[acyl-carrier-protein] dehydratase FabZ form (EC 4_2_1_59)_145	145	71.3207	-0.660913	0.301396	0.482699
RNA polymerase sigma-54 factor RpoN_3219	3219	324.529	0.791382	0.184295	0.48356
Glycosyl transferase group 2 family_3390	3390	130.746	0.471607	0.466717	0.484418
HAD-superfamily hydrolase-like protein_385	385	71.6397	-0.668098	0.292879	0.485272
Chorismate synthase (EC 4_2_3_5)_1874	1874	84.7731	0.584346	0.365623	0.486125
Cobalt-zinc-cadmium resistance protein_915	915	227.524	0.482771	0.454154	0.486974
Ribonucleotide reductase of class Ib (aerobic) alpha subunit (EC 1_17_4_1)_2987	2987	85.7473	-0.518745	0.421804	0.487821
Phosphate regulon sensor protein PhoR (SphS) (EC 2_7_13_3)_2636	2636	697.047	0.656719	0.300001	0.488665
patatin-like phospholipase_2170	2170	41.1061	0.514665	0.42343	0.489507
Putative sodium-proton-dependent alanine carrier protein YrbD_2420	2420	80.3892	0.618759	0.330512	0.490348
Cell division-associated ATP-dependent zinc metalloprotease FtsH_1867	1867	1172.49	-0.777693	0.192387	0.491187
hypothetical protein_2330	2330	32.1587	0.536044	0.400705	0.492023
ATPase component of general energizing module of ECF transporters_115	115	29.5638	-0.500165	0.426468	0.492861
Small acid-soluble spore protein beta-type SASP_2688	2688	696.044	0.57779	0.357443	0.4937
Rrf2 family transcriptional regulator_2760	2760	43.5379	-0.516749	0.407796	0.494537
hypothetical protein_2956	2956	42.7355	-0.522449	0.402063	0.495371
Transcriptional regulator AcrR family_2610	2610	87.7377	-0.573199	0.359204	0.496202
PTS system mannose-specific IIB component (EC 2_7_1_191)_1021	1021	16.4916	0.48505	0.431177	0.497032
Thioredoxin_1725	1725	1181.75	-0.646549	0.295578	0.497859
tRNA dimethylallyltransferase (EC 2_5_1_75)_1971	1971	151.601	-0.64568	0.296299	0.498683
ATP-dependent helicase-nuclease AddAB subunit A_983	983	375.904	0.6942	0.255291	0.499504
lipoprotein NLP-P60 family_2861	2861	73.98	0.504079	0.413815	0.500321
Biosynthetic Aromatic amino acid aminotransferase alpha (EC 2_6_1_57) @ Aspartate aminotransferase (EC 2_6_1_1)_2372	2372	12336.6	0.809731	0.158732	0.501136
Carbon starvation protein A_2598	2598	1891.84	-0.613809	0.322014	0.501947
Murein endolytic transglycosylase MltG_1152	1152	258.968	-0.748538	0.20858	0.502757
hypothetical protein_1346	1346	2560.2	-0.766402	0.193318	0.503565
hypothetical protein_3069	3069	32.8478	-0.519282	0.397399	0.50437
Transcriptional regulator LysR family_2738	2738	256.825	-0.700959	0.247199	0.505172
Spermidine-putrescine import ABC transporter substrate-binding protein PotD (TC 3_A_1_11_1)_969	969	66.3441	0.693716	0.25307	0.505971
hypothetical protein_2057	2057	264.021	-0.754404	0.202731	0.506766
hypothetical protein_1817	1817	327.023	-0.638301	0.297677	0.50756
UPF0750 membrane protein YvjA_1945	1945	54.8299	0.605281	0.324743	0.508351
SSU ribosomal protein S2p (SAe)_2142	2142	347.948	0.668577	0.272472	0.509139
510-methylenetetrahydrofolate reductase small subunit (EC 1_5_1_20)_708	708	5643.95	0.616646	0.314525	0.509924
Helix-turn-helix domain protein_2013	2013	31.1791	-0.398771	0.491484	0.510708
UPF0246 protein YaaA_1862	1862	398.19	-0.569894	0.351134	0.51149
Indolepyruvate oxidoreductase subunit IorB (EC 1_2_7_8)_2370	2370	5163.2	0.791853	0.168625	0.512272
510-methylenetetrahydrofolate reductase (EC 1_5_1_20)_709	709	705.707	0.61675	0.309249	0.513052
tRNA-5-carboxymethylaminomethyl-2-thiouridine(34) synthesis protein MnmG_3790	3790	247.801	0.715961	0.228959	0.51383
Anti-sigma F factor (EC 2_7_11_1)_784	784	55.3074	-0.549559	0.362197	0.514606
Acryloyl-CoA reductase AcuI-YhdH (EC 1_3_1_84)_2891	2891	147.69	0.65315	0.278127	0.51538
Multi antimicrobial extrusion protein (Na(+)-drug antiporter) MATE family of MDR efflux pumps_1360	1360	96.4823	-0.694254	0.245102	0.51615
6-phospho-beta-glucosidase (EC 3_2_1_86)_831	831	120.714	0.666548	0.265427	0.516921
Peptidoglycan-N-acetylmuramic acid deacetylase PdaA_2720	2720	185.518	-0.71179	0.229166	0.51769
Mobile element protein_2406	2406	12.7445	-0.384987	0.487636	0.518456
Metal-dependent hydrolase YbeY involved in rRNA and-or ribosome maturation and assembly_2439	2439	17.9762	0.384505	0.486948	0.519221
Uncharacterized transcriptional regulator YbfI AraC family_1230	1230	54.2911	-0.497647	0.39723	0.519983
D-lactate dehydrogenase (EC 1_1_1_28)_397	397	20582.3	-0.73235	0.211304	0.520742
hypothetical protein_1996	1996	556.479	-0.732798	0.209975	0.5215
Fumarylacetoacetate hydrolase family protein_853	853	3530.58	-0.724872	0.215257	0.522258
Two-component transcriptional response regulator LuxR family_460	460	30.2221	-0.549242	0.352288	0.523012
Uridine kinase type 2 (EC 2_7_1_48)_521	521	239.427	0.668803	0.25707	0.523767
hypothetical protein_454	454	102.683	-0.554409	0.345076	0.52452
Transcriptional regulator MecI family_1850	1850	220.549	-0.693062	0.237282	0.525271
Protein translocase subunit SecA_2793	2793	81.1143	0.699447	0.230699	0.526022
Stage V sporulation protein T AbrB family transcriptional regulator (SpoVT)_3578	3578	501.254	0.651407	0.266798	0.526771
Substrate-specific component STY3230 of queuosine-regulated ECF transporter_3065	3065	162.45	-0.642156	0.27377	0.527517
Lipoate-protein ligase A_50	50	100.01	0.631447	0.281919	0.52826
hypothetical protein_264	264	64.6776	0.459591	0.41217	0.529002
Glycosyltransferase_262	262	155.046	0.450914	0.418741	0.529741
Aminobenzoyl-glutamate transport protein_1919	1919	90.1174	0.534133	0.354413	0.530478
hypothetical protein_3193	3193	22.2529	-0.470637	0.401714	0.531214
LSU ribosomal protein L1p (L10Ae)_73	73	873.91	0.722415	0.210107	0.531947
Di-tripeptide-cation symporter_2260	2260	1126.21	0.69964	0.226896	0.532679
Tn916 transcriptional regulator putative_2853	2853	122.887	0.598949	0.302073	0.533408
Aspartokinase (EC 2_7_2_4)_2049	2049	323.456	0.635314	0.274278	0.534136
Putative oxidoreductase_2904	2904	33.685	0.514227	0.3652	0.534861
Multi antimicrobial extrusion protein (Na(+)-drug antiporter) MATE family of MDR efflux pumps_3257	3257	424.855	0.756475	0.182691	0.535584
Threonine dehydratase catabolic (EC 4_3_1_19) @ L-serine dehydratase (PLP)-dependent (EC 4_3_1_17)_2515	2515	2049.04	-0.750716	0.186519	0.536306
FIG001621-Zinc protease_2661	2661	64.3957	0.572851	0.31748	0.537027
Cellobiose phosphotransferase system YdjC-like protein_3087	3087	821.281	-0.61393	0.286914	0.537746
hypothetical protein_2905	2905	281.265	0.642991	0.264932	0.538463
Uncharacterized glycosyltransferase YdaM_972	972	28.7938	0.460423	0.39921	0.539178
Cobalt-zinc-cadmium resistance protein_3599	3599	271.386	-0.6467	0.260252	0.539892
hypothetical protein_3012	3012	187.31	-0.659298	0.250722	0.540604
Ferric iron ABC transporter permease protein_3146	3146	144.325	0.602173	0.291906	0.541314
Phosphate starvation-inducible protein PhoH predicted ATPase_2440	2440	608.919	0.549219	0.329426	0.542024
Chorismate mutase I (EC 5_4_99_5) - Prephenate dehydratase (EC 4_2_1_51)_1875	1875	127.992	0.627521	0.2721	0.54273
hypothetical protein_3015	3015	27.3581	-0.405336	0.434332	0.543434
hypothetical protein_1229	1229	34.0606	-0.420675	0.422285	0.544137
Biotin carboxylase of acetyl-CoA carboxylase (EC 6_3_4_14)_1932	1932	597.135	0.776736	0.162639	0.544837
D-3-phosphoglycerate dehydrogenase (EC 1_1_1_95)_3366	3366	85.2674	-0.640283	0.261682	0.545534
CO dehydrogenase-acetyl-CoA synthase acetyl-CoA synthase subunit (EC 2_3_1_169)_715	715	31077.5	0.587083	0.299395	0.546231
hypothetical protein_2852	2852	1116.37	0.586024	0.298001	0.546928
Predicted membrane protein_2539	2539	58.0604	0.646258	0.253481	0.547624
hypothetical protein_2222	2222	169.867	-0.608329	0.280576	0.548317
hypothetical protein_1368	1368	36.0971	-0.549371	0.322195	0.549009
FeoB-like protein_3330	3330	1284.55	-0.313364	0.490502	0.549698
Transcriptional regulator MerR family_588	588	64.8195	-0.405943	0.423281	0.550386
Cytochrome c-type biogenesis protein CcdA (DsbD analog) - Cytochrome c-type biogenesis protein ResA_3004	3004	130.93	-0.615094	0.272224	0.551074
Ribosome hibernation promoting factor Hpf_2443	2443	444.068	0.551936	0.31673	0.55176
Glutamine amidotransferase class I_3093	3093	64.1157	0.413415	0.414461	0.552444
hypothetical protein_3525	3525	30.1365	-0.394721	0.426774	0.553125
Transcriptional regulator HxlR family_1710	1710	66.9598	-0.516096	0.340844	0.553805
DUF327 domain-containing protein CA_C1049_248	248	222.657	-0.597887	0.282976	0.554482
Dihydroxyacetone kinase-like protein phosphatase domain - Dihydroxyacetone kinase-like protein kinase domain_2556	2556	1764.17	-0.771632	0.160138	0.555159
Serine-threonine exchanger SteT_1506	1506	217.747	0.568656	0.301929	0.555833
ABC transporter permease protein (cluster 13 osmolytes) - ABC transporter substrate-binding protein (cluster 13 osmolytes)_3267	3267	250.375	-0.442481	0.390206	0.556505
hypothetical protein_662	662	28.855	0.384781	0.429953	0.557175
hypothetical protein_557	557	99.8352	0.552211	0.31279	0.557843
3-oxoacyl-[acyl-carrier-protein] synthase KASII (EC 2_3_1_179)_1110	1110	217.788	0.567676	0.300253	0.558511
CRISPR-associated protein Cas5_2452	2452	178.162	-0.666463	0.23132	0.559177
hypothetical protein_3060	3060	70.4441	-0.503034	0.344403	0.55984
Segregation and condensation protein A_1232	1232	19.5218	-0.410233	0.40846	0.560502
PTS system trehalose-specific IIB component (EC 2_7_1_201) - PTS system trehalose-specific IIC component_3137	3137	27.0436	-0.389283	0.422018	0.561162
5-methyltetrahydrofolate-corrinoid-iron-sulfur protein Co-methyltransferase (EC 2_1_1_258)_714	714	11747.3	0.541055	0.317065	0.561819
Excinuclease ABC subunit A paralog of unknown function_432	432	15.8524	0.39681	0.415905	0.562475
Glycine-sarcosine-betaine reductase component C chain 1_2339	2339	21464.1	0.650745	0.240636	0.563129
hypothetical protein_3346	3346	882.707	-0.651211	0.239599	0.563782
ABC transporter-coupled two-component system LuxR family response regulator_3668	3668	31.7977	0.50645	0.337814	0.564433
Dihydroneopterin aldolase (EC 4_1_2_25)_1398	1398	151.322	-0.661453	0.231593	0.565083
Iron-sulfur cluster carrier protein CA_C2982 type_1767	1767	523.2	-0.649032	0.23916	0.565731
Transaldolase (EC 2_2_1_2)_2106	2106	321.689	0.619791	0.259026	0.566377
Dihydrolipoamide dehydrogenase (EC 1_8_1_4)_710	710	8784.2	0.541914	0.311834	0.567022
hypothetical protein_3068	3068	46.7985	-0.464144	0.363103	0.567665
Lactoylglutation lyase_3702	3702	38.4479	-0.362063	0.43073	0.568308
ATP synthase F0 sector subunit c (EC 3_6_3_14)_3550	3550	28.0361	0.43951	0.378123	0.568948
PTS system IIC component_3498	3498	14.7964	0.411259	0.395958	0.569588
DNA-directed RNA polymerase beta subunit (EC 2_7_7_6)_78	78	3489.6	0.732825	0.179662	0.570225
Inosose isomerase (EC 5_3_99_11)_2710	2710	43.4836	0.463439	0.359466	0.570861
Butyrate kinase (EC 2_7_2_7)_2369	2369	7081.34	0.736638	0.175446	0.571497
Agmatine-putrescine antiporter associated with agmatine catabolism_2607	2607	6279.63	0.628364	0.247102	0.572131
ATP-dependent DNA helicase UvrD-PcrA-Rep cyanobacterial paralog_980	980	172.931	0.643986	0.234782	0.572766
hypothetical protein_1605	1605	128.894	-0.247545	0.494721	0.5734
Phosphate ABC transporter permease protein PstA (TC 3_A_1_7_1)_3314	3314	42.9443	-0.417541	0.382685	0.574032
Phosphoribosylglycinamide synthetase ATP-grasp (A) domain protein_265	265	85.2633	0.452898	0.358587	0.574662
CO dehydrogenase accessory protein CooC (nickel insertion)_711	711	8333.81	0.519601	0.313946	0.575291
Molybdenum ABC transporter ATP-binding protein ModC_884	884	37.5886	-0.441714	0.364645	0.575918
Cell surface protein_2197	2197	172.453	0.584219	0.27146	0.576543
Methionine aminopeptidase (EC 3_4_11_18)_1623	1623	1640.14	0.520201	0.312145	0.577167
Cation-transporting ATPase_2504	2504	362.055	0.586557	0.268307	0.57779
LSU ribosomal protein L17p_114	114	137.7	0.531606	0.303637	0.578411
Exodeoxyribonuclease III (EC 3_1_11_2)_1278	1278	286.487	-0.571581	0.277515	0.57903
Peptidyl-prolyl cis-trans isomerase (EC 5_2_1_8)_1508	1508	118.812	-0.61643	0.248317	0.579647
Transcriptional regulator LacI family_667	667	95.6394	-0.51364	0.314743	0.580262
hypothetical protein_1375	1375	48.1704	-0.500098	0.323285	0.580875
Long-chain-fatty-acid--CoA ligase (EC 6_2_1_3)_2962	2962	49.4824	-0.569407	0.278368	0.581486
Shikimate-quinate 5-dehydrogenase I beta (EC 1_1_1_282)_2708	2708	25.8128	0.380928	0.39973	0.582096
Virulence factor MviM_3505	3505	15.3691	-0.330772	0.431734	0.582704
nitrilase (carbon-nitrogen hydrolase)( EC-3_5_5_1 )_2890	2890	718.79	-0.649482	0.226115	0.583309
Carbonic anhydrase beta class (EC 4_2_1_1)_2219	2219	48.4915	-0.437346	0.362319	0.583913
Stage V sporulation protein AC (SpoVAC)_786	786	34.4973	0.340932	0.424186	0.584516
Molybdenum ABC transporter substrate-binding protein ModA_882	882	165.201	-0.531836	0.301227	0.585116
Acetyltransferase_3199	3199	23.507	-0.39714	0.387135	0.585715
Putative membrane-spanning protein_2728	2728	108.59	-0.648813	0.225472	0.586312
Uncharacterized protein YkwD_2680	2680	28.5164	-0.452383	0.35103	0.586908
PTS system beta-glucoside-specific IIB component - PTS system beta-glucoside-specific IIC component - PTS system beta-glucoside-specific IIA component_390	390	575.84	0.700784	0.19074	0.587503
hypothetical protein_2663	2663	665.156	-0.583498	0.265184	0.588096
Heat shock protein 60 kDa family chaperone GroEL_213	213	5481.98	0.655436	0.219255	0.588688
Heterodimeric efflux ABC transporter permease-ATP-binding subunit 2_2821	2821	117.772	0.43783	0.357552	0.589278
Oligopeptide ABC transporter permease protein OppC (TC 3_A_1_5_1)_2673	2673	80.4578	0.485335	0.327329	0.589866
NLP-P60 family protein_3436	3436	87.9698	0.492774	0.322229	0.590452
ATPase associated with various cellular activities AAA_5_2248	2248	51.5639	-0.485234	0.326856	0.591037
Uncharacterized DrsE-F-like sulphur relay protein SSO3086_2359	2359	35.0302	-0.35757	0.406969	0.59162
Transcriptional regulator MecI family_2060	2060	179.396	-0.603756	0.249824	0.592203
DegV family protein_1254	1254	51.1439	-0.481405	0.325739	0.592785
Acetyltransferase_1137	1137	292.406	-0.47042	0.332486	0.593365
Tyrosyl-tRNA synthetase (EC 6_1_1_1)_1471	1471	236.216	-0.615767	0.240616	0.593944
FMN-dependent NADH-azoreductase (EC 1_7_1_6)_1493	1493	445.123	0.62259	0.236342	0.594521
chloride ion channel protein_578	578	88.6045	-0.561462	0.274459	0.595097
Glycerol-3-phosphate ABC transporter permease protein UgpE (TC 3_A_1_1_3)_3468	3468	17.4455	-0.344673	0.408073	0.595672
Signal recognition particle protein Ffh_1189	1189	220.511	0.668527	0.206202	0.596245
Serine protease precursor MucD-AlgY associated with sigma factor RpoE_1661	1661	385.086	-0.643315	0.221478	0.596817
FIG00513093-hypothetical protein_2860	2860	32.228	0.405561	0.369083	0.597388
Uncharacterized protein YhbD_2894	2894	67.0056	0.5129	0.301812	0.597957
Membrane-associated zinc metalloprotease_2131	2131	389.776	-0.566479	0.268601	0.598524
hypothetical protein_2282	2282	41.2921	-0.460509	0.333534	0.59909
FIG00514634-hypothetical protein_3423	3423	38.7134	0.380041	0.383187	0.599654
Xenobiotic acyltransferase XAT family_2224	2224	414.986	-0.630471	0.228315	0.600216
NAD-dependent glyceraldehyde-3-phosphate dehydrogenase (EC 1_2_1_12)_3217	3217	1856.94	0.644679	0.219419	0.600777
Transcriptional regulator Xre family_3124	3124	44.7809	0.469333	0.327488	0.601336
hypothetical protein_1111	1111	47.5482	-0.465361	0.329773	0.601893
hypothetical protein_2019	2019	402.527	-0.273187	0.447563	0.60245
Type I restriction-modification system specificity subunit S_3071	3071	81.9363	-0.549933	0.276858	0.603004
hypothetical protein_981	981	32.6894	0.377004	0.382553	0.603558
Amidohydrolase_164	164	83.7031	0.518926	0.293773	0.604111
ABC transporter-coupled two-component system signal transduction histidine kinase_3667	3667	36.3442	0.402507	0.364063	0.604663
DNA gyrase subunit A (EC 5_99_1_3)_6	6	430.253	0.634517	0.222674	0.605213
S-ribosylhomocysteine lyase (EC 4_4_1_21) @ Autoinducer-2 production protein LuxS_3681	3681	17.1027	0.327815	0.409348	0.605761
Uncharacterized secreted protein associated with spyDAC_128	128	125.635	-0.654742	0.210076	0.606308
Hydroxylamine reductase (EC 1_7_99_1)_2171	2171	83.0233	-0.538606	0.279307	0.606855
ABC transporter-coupled two-component system signal transduction histidine kinase_2532	2532	47.7858	-0.387955	0.370269	0.6074
hypothetical protein_2473	2473	13.1006	-0.299709	0.42301	0.607944
Methionine ABC transporter ATP-binding protein_1438	1438	23.3499	-0.421501	0.349315	0.608486
hypothetical protein_3348	3348	62.8591	-0.566755	0.261437	0.609027
LSU ribosomal maturation GTPase RbgA (B_ subtilis YlqF)_1195	1195	18.577	0.365774	0.382428	0.609566
Mannose-6-phosphate isomerase (EC 5_3_1_8)_2492	2492	82.6608	-0.455615	0.32695	0.610104
CRISPR-associated protein Cas5_3180	3180	135.7	-0.484024	0.309805	0.610641
Resolvase N-terminal_3659	3659	53.8039	0.427599	0.343494	0.611177
DNA topoisomerase III (EC 5_99_1_2)_2272	2272	23.9484	-0.330288	0.400535	0.611711
Methyltransferase type 11_1885	1885	99.9536	-0.50381	0.296123	0.612245
tRNA (cytidine(34)-2-O)-methyltransferase (EC 2_1_1_207)_530	530	353.374	-0.483552	0.307295	0.612777
D-alanyl-D-alanine carboxypeptidase (EC 3_4_16_4)_1790	1790	127.553	0.454091	0.324721	0.613308
Nicotinamidase (EC 3_5_1_19)_1342	1342	307.09	-0.692312	0.182535	0.613838
Peptide chain release factor N(5)-glutamine methyltransferase (EC 2_1_1_297)_3562	3562	171.99	0.667504	0.197208	0.614366
hypothetical protein_3035	3035	167.275	-0.557693	0.262156	0.614893
Ribokinase (EC 2_7_1_15)_325	325	892.728	-0.437123	0.332911	0.615419
hypothetical protein_1238	1238	126.541	-0.411054	0.347951	0.615944
23-cyclic-nucleotide 2-phosphodiesterase (EC 3_1_4_16)_674	674	96.2895	-0.556406	0.262016	0.616466
Mobile element protein_3732	3732	13421.6	-0.700937	0.176573	0.616988
N-carbamoyl-L-amino acid hydrolase (EC 3_5_1_87)_2024	2024	2111.19	-0.697385	0.178248	0.617508
Glycine-sarcosine-betaine reductase component C chain 2_2338	2338	12972.2	0.642418	0.210603	0.618027
Phosphate regulon transcriptional regulatory protein PhoB (SphR)_353	353	110.572	-0.561582	0.257989	0.618544
ABC transporter permease protein_3375	3375	168.823	0.480441	0.305509	0.61906
DNA-directed RNA polymerase alpha subunit (EC 2_7_7_6)_113	113	554.352	0.608109	0.229988	0.619575
Aspartate racemase (EC 5_1_1_13)_2025	2025	1058.25	-0.687304	0.183393	0.620089
hypothetical protein_1640	1640	3272.35	-0.206125	0.465246	0.620601
hypothetical protein_1169	1169	95.3831	-0.384553	0.360287	0.621112
Ribosomal protein S12p Asp88 (E_ coli) methylthiotransferase (EC 2_8_4_4)_1263	1263	250.637	0.666459	0.195111	0.621621
Oligopeptide ABC transporter ATP-binding protein OppD (TC 3_A_1_5_1)_2670	2670	34.8901	0.382535	0.360187	0.62213
hypothetical protein_1376	1376	1027.45	-0.69451	0.177844	0.622637
hypothetical protein_1163	1163	18.9399	0.275153	0.421198	0.623144
hypothetical protein_2454	2454	525.886	-0.659912	0.197133	0.623649
[FeFe] hydrogenase (EC 1_12_7_2)_905	905	95.0014	0.365636	0.367501	0.624153
tRNA-specific adenosine-34 deaminase (EC 3_5_4_33)_15	15	93.1112	-0.485948	0.297695	0.624656
PTS system alpha-D-glucoside-specific IIC component - PTS system alpha-D-glucoside-specific IIB component_3088	3088	806.463	-0.52327	0.275786	0.625157
Neopullulanase (EC 3_2_1_135)_2194	2194	18.2687	-0.35561	0.372566	0.625657
hypothetical protein_2244	2244	19.1516	0.27908	0.416591	0.626156
Bacterial non-heme ferritin (EC 1_16_3_2)_2199	2199	654.818	-0.610896	0.223656	0.626654
hypothetical protein_1760	1760	51.7665	-0.405131	0.341599	0.627151
hypothetical protein_1166	1166	88.3827	-0.440075	0.321375	0.627647
Cobalamine-related hypothetical metal-binding protein CrdX_802	802	58.3359	-0.45603	0.312164	0.628141
hypothetical protein_920	920	41.6	0.375923	0.357243	0.628634
Negative regulator of phenolic acid metabolism PadR_3130	3130	58.1161	-0.34828	0.372821	0.629126
hypothetical protein_2120	2120	16.6348	-0.340666	0.376538	0.629617
hypothetical protein_973	973	48.457	0.375159	0.356333	0.630107
Ribonuclease PH (EC 2_7_7_56) - Nucleoside 5-triphosphatase RdgB (dHAPTP dITP XTP-specific) (EC 3_6_1_66)_3364	3364	896.353	-0.453958	0.311264	0.630596
Thioredoxin reductase (EC 1_8_1_9)_2344	2344	6899.71	0.564971	0.247633	0.631083
Uridylate kinase (EC 2_7_4_22)_2140	2140	34.6574	0.363388	0.362171	0.631569
Ferric iron ABC transporter permease protein_2942	2942	38.6973	-0.394507	0.3444	0.632054
4-hydroxyphenylacetate decarboxylase large subunit (EC 4_1_1_83)_171	171	7546.49	0.69618	0.172574	0.632537
Multi antimicrobial extrusion protein (Na(+)-drug antiporter) MATE family of MDR efflux pumps_1453	1453	55.593	0.440582	0.317614	0.633019
GTP cyclohydrolase 1 type 2 homolog YbgI_1404	1404	121.463	-0.562183	0.248421	0.6335
HPr kinase-phosphorylase_3462	3462	244.091	-0.491022	0.288713	0.63398
Spermidine-putrescine import ABC transporter permease protein PotC (TC 3_A_1_11_1)_968	968	20.5482	0.279622	0.407965	0.634458
hypothetical protein_1636	1636	14.3889	-0.272806	0.411753	0.634935
hypothetical protein_3676	3676	34.5838	-0.352716	0.366115	0.635411
Phosphoenolpyruvate synthase regulatory protein_2409	2409	340.858	0.685734	0.177135	0.635887
putative phage regulatory protein_1320	1320	151.888	-0.594378	0.228612	0.636361
Transcriptional regulator GntR family_2939	2939	17.3146	-0.3091	0.389251	0.636834
Putative transcriptional antiterminator BglG family - PTS system IIA component_226	226	98.8729	0.223168	0.437351	0.637305
FIG00517873-hypothetical protein_605	605	32.6883	-0.344182	0.368737	0.637775
tRNA-specific 2-thiouridylase MnmA (EC 2_8_1_13)_1218	1218	64.2184	-0.359522	0.359739	0.638245
Methenyltetrahydrofolate cyclohydrolase (EC 3_5_4_9) - Methylenetetrahydrofolate dehydrogenase (NADP+) (EC 1_5_1_5)_707	707	2470.57	0.430542	0.319275	0.638713
CRISPR-associated RecB family exonuclease Cas4_2969	2969	98.1874	-0.456736	0.304535	0.63918
Maltose O-acetyltransferase (EC 2_3_1_79)_885	885	19.7538	0.314113	0.383731	0.639646
1-deoxy-D-xylulose 5-phosphate reductoisomerase (EC 1_1_1_267)_2132	2132	563.674	-0.41606	0.326444	0.640111
hypothetical protein_614	614	18.0025	-0.331793	0.372969	0.640575
hypothetical protein_3061	3061	283.148	-0.429997	0.316877	0.641038
DNA polymerase III delta prime subunit (EC 2_7_7_7)_3627	3627	102.356	-0.591597	0.226291	0.641501
FIG033889-YebC paralog in Clostridia_2812	2812	614.225	0.475694	0.290052	0.641962
FIG00519962-hypothetical protein_3444	3444	205.351	0.620364	0.209908	0.642423
Cysteine desulfurase (EC 2_8_1_7)_1216	1216	3117.67	-0.526475	0.261635	0.642882
Rod shape-determining protein MreD_1072	1072	121.608	0.596162	0.222951	0.64334
Iron-sulfur cluster assembly scaffold protein IscU-NifU-like_1217	1217	1003.27	-0.558419	0.243639	0.643797
Catalyzes the cleavage of p-aminobenzoyl-glutamate to p-aminobenzoate and glutamate subunit A_3113	3113	27.5339	-0.335109	0.366698	0.644253
Dicarboxylate carrier protein_813	813	18.4111	-0.267176	0.403852	0.644707
ABC transporter permease protein (cluster 10 nitrate-sulfonate-bicarbonate)_2352	2352	100.447	0.571439	0.235929	0.645161
LSU ribosomal protein L19p_1194	1194	337.669	-0.479537	0.286372	0.645613
Peptidoglycan N-acetylglucosamine deacetylase (EC 3_5_1_-)_2596	2596	39.262	0.305999	0.38167	0.646064
hypothetical protein_693	693	3922.25	-0.639838	0.198048	0.646514
LSU ribosomal protein L27p_1088	1088	126.816	-0.453513	0.300428	0.646963
hypothetical protein_3255	3255	21.3273	-0.28877	0.390835	0.647411
Formiminotetrahydrofolate cyclodeaminase (EC 4_3_1_4)_706	706	1299.74	0.393374	0.332661	0.647857
hypothetical protein_1042	1042	36.7883	-0.287147	0.390076	0.648303
hypothetical protein_2268	2268	307.752	0.507203	0.269352	0.648748
Cell envelope-associated transcriptional attenuator LytR-CpsA-Psr subfamily F1_2767	2767	73.2966	-0.402414	0.32627	0.649192
hypothetical protein_2108	2108	52.9288	0.446233	0.302329	0.649634
hypothetical protein_751	751	164.141	0.421251	0.315577	0.650076
hypothetical protein_2990	2990	47.2575	-0.442479	0.303809	0.650516
RNA polymerase sporulation specific sigma factor SigG_2642	2642	611.564	0.514748	0.264371	0.650956
LSU ribosomal protein L32p @ LSU ribosomal protein L32p zinc-dependent_1102	1102	73.2398	-0.443958	0.302547	0.651394
hypothetical protein_1786	1786	26467	0.559915	0.239008	0.651831
Polypeptide composition of the spore coat protein CotJB_568	568	49.3683	-0.188671	0.440241	0.652268
Transcriptional regulator Xre-family with cupin domain_387	387	37.7839	-0.420391	0.313431	0.652703
Diaminopimelate decarboxylase (EC 4_1_1_20)_2048	2048	354.315	0.576565	0.228927	0.653138
SSU ribosomal protein S7p (S5e)_80	80	23.7349	0.308392	0.373668	0.653572
Transcriptional regulator DeoR family_2898	2898	17.9938	0.332261	0.359854	0.654004
FIG009886-phosphoesterase_3363	3363	301.833	-0.446277	0.298093	0.654436
DNA replication protein DnaD_3767	3767	111.529	-0.557003	0.238015	0.654867
hypothetical protein_1608	1608	31.091	-0.437398	0.301677	0.655297
hypothetical protein_906	906	16.276	0.276723	0.387647	0.655727
hypothetical protein_2058	2058	91.093	-0.469114	0.284333	0.656155
tRNA-i(6)A37 methylthiotransferase (EC 2_8_4_3)_1985	1985	23.2963	0.373671	0.335234	0.656582
tRNA(1)(Val) (adenine(37)-N(6))-methyltransferase (EC 2_1_1_223)_3625	3625	39.3165	-0.390376	0.326279	0.657007
no significant homology 2 putative transmembrane regions were found by PSORT__3775	3775	72.7981	-0.417538	0.311365	0.657432
Transcriptional regulator AraC family_3392	3392	45.262	-0.364892	0.338738	0.657856
N-acetyl-D-glucosamine ABC transporter permease protein 1_2546	2546	27.9887	0.293295	0.376874	0.65828
hypothetical protein_3513	3513	27.9756	-0.365851	0.337828	0.658702
Transcriptional regulator GntR family_3760	3760	14.3074	-0.245405	0.401462	0.659123
Transcriptional regulator LacI family_789	789	104.127	-0.521791	0.253886	0.659543
Co-activator of prophage gene expression IbrB_566	566	105.062	0.52933	0.248833	0.659963
hypothetical protein_560	560	15974.7	0.535398	0.245363	0.660382
Transcriptional regulator MerR family_3664	3664	17.8114	0.323527	0.357069	0.6608
Glutamine synthetase clostridia type (EC 6_3_1_2)_1280	1280	895.472	-0.635955	0.192011	0.661217
Site-specific recombinase_1896	1896	222.353	0.564711	0.229541	0.661633
Uncharacterized amino acid permease GabP family_1115	1115	27.5208	0.284828	0.377025	0.662048
Two-component transcriptional response regulator LuxR family_3323	3323	78.4603	0.182318	0.43036	0.662462
Cobalt-precorrin-7 (C5)-methyltransferase (EC 2_1_1_289)_3481	3481	17.9057	-0.26769	0.385352	0.662874
6-phospho-beta-glucosidase (EC 3_2_1_86)_391	391	274.753	0.525496	0.249618	0.663286
FIG138056-a glutathione-dependent thiol reductase_1816	1816	421.367	-0.3362	0.349017	0.663697
hypothetical protein formerly called flagellar hook-length control protein FliK_3282	3282	515.346	-0.166687	0.438071	0.664107
Transcriptional regulator yidN Cro-CI family_1039	1039	99.6287	-0.566598	0.227726	0.664516
N-acetylmuramoyl-L-alanine amidase (EC 3_5_1_28)_1242	1242	395.107	-0.678461	0.168669	0.664924
DNA-binding protein HBsu_3575	3575	16.1638	-0.302918	0.365149	0.665331
hypothetical protein_3240	3240	49.7682	-0.321748	0.354877	0.665737
D-alanyl-D-alanine carboxypeptidase (EC 3_4_16_4)_1228	1228	2470.33	0.459602	0.282517	0.666142
Dihydroorotate dehydrogenase (NAD(+)) catalytic subunit (EC 1_3_1_14)_205	205	45.9436	-0.331256	0.349073	0.666547
Transcriptional regulator AcrR family_550	550	27.5835	0.248667	0.392128	0.66695
Transcriptional regulator MerR family_1367	1367	37.4728	-0.358939	0.334477	0.667352
putative type IV pilin_3587	3587	84.5462	0.442658	0.290416	0.667754
hypothetical protein_910	910	38.2711	-0.332498	0.347812	0.668154
hypothetical protein_916	916	65.454	0.476241	0.27283	0.668554
MrdA-like protein_1155	1155	171.281	0.414294	0.304901	0.668952
Uncharacterized zinc protease YmfH_2660	2660	26.7161	0.282532	0.372862	0.66935
putative lipoprotein_1434	1434	888.663	0.435317	0.293061	0.669747
Stage III sporulation protein AF_1123	1123	195.143	0.318788	0.353444	0.670143
ABC transporter permease protein_2099	2099	75.5198	-0.480185	0.269512	0.670538
hypothetical protein_1990	1990	37.1867	0.153953	0.43736	0.670932
Serine protease DegP-HtrA do-like (EC 3_4_21_-)_3340	3340	305.012	0.589838	0.211868	0.671326
Maltose-maltodextrin transport ATP-binding protein MalK (EC 3_6_3_19) Maltodextrin ABC transporter ATP-binding protein MsmX_3470	3470	15.4406	0.283544	0.370026	0.671718
Serine hydroxymethyltransferase (EC 2_1_2_1)_2727	2727	796.174	-0.622315	0.195047	0.67211
pilin_3592	3592	53.7719	0.354643	0.333274	0.672501
N-acetylmuramoyl-L-alanine amidase (EC 3_5_1_28)_2797	2797	42.7048	0.444647	0.285582	0.672891
NtrC family Transcriptional regulator ATPase domain_308	308	132.633	0.48341	0.265297	0.67328
hypothetical protein_1422	1422	20.6102	0.274911	0.372363	0.673668
Aminotransferase DegT-DnrJ-EryC1-StrS family_268	268	185.832	0.561488	0.224617	0.674056
hypothetical protein_3623	3623	28.8452	-0.286849	0.36447	0.674443
hypothetical protein_2624	2624	25.3299	-0.271648	0.372012	0.674829
Transcriptional regulator LysR family_2711	2711	104.536	-0.430007	0.290947	0.675215
hypothetical protein_1336	1336	51.678	-0.28974	0.361315	0.675599
Transcription accessory protein (S1 RNA-binding domain)_163	163	47.5075	0.380521	0.314917	0.675983
Phage integrase_1517	1517	619.782	0.573781	0.216484	0.676366
Transcriptional regulator LacI family_1009	1009	637.982	-0.405958	0.301716	0.676748
Stage III sporulation protein AB_1119	1119	77.2476	0.296411	0.357127	0.67713
Probable transcriptional regulatory protein YebC_810	810	19.4665	0.279229	0.365517	0.67751
Acetyl-CoA synthase corrinoid iron-sulfur protein small subunit_712	712	13355.6	0.43304	0.287511	0.677889
probable secreted protein homolog of yjcM-yhbB B_ subtilis_1291	1291	63.1466	0.443779	0.281974	0.678268
Oligopeptide ABC transporter ATP-binding protein OppF (TC 3_A_1_5_1)_870	870	8495.35	-0.485878	0.259883	0.678646
Ferrous iron transporter-associated protein FeoA_1468	1468	19.9657	-0.232118	0.387873	0.679023
hypothetical protein_2134	2134	43.1282	0.321756	0.342413	0.679399
GTP-binding protein TypA-BipA_2114	2114	220.135	0.453643	0.275642	0.679774
Transcriptional regulator MerR family_2561	2561	124.292	0.39424	0.305378	0.680149
hypothetical protein_2855	2855	18.775	0.254905	0.375473	0.680522
hypothetical protein_917	917	40.1021	-0.330419	0.336843	0.680895
Copper(I) chaperone CopZ_1056	1056	18.9898	-0.197528	0.403005	0.681267
Sensor protein cssS (EC 2_7_13_3)_954	954	369.873	0.517209	0.242159	0.681639
NAD synthetase (EC 6_3_1_5)_809	809	246.032	0.541982	0.229397	0.682009
hypothetical protein_807	807	16.8439	-0.258378	0.371268	0.682379
hypothetical protein_589	589	92.2951	-0.174636	0.412339	0.682748
Thiosulfate sulfurtransferase rhodanese (EC 2_8_1_1)_1485	1485	286.634	-0.558272	0.220371	0.683117
CRISPR-associated endoribonuclease Cas6_3179	3179	57.9969	-0.374669	0.311274	0.683484
Diadenylate cyclase spyDAC Bacterial checkpoint controller DisA with nucleotide-binding domain_127	127	85.5325	-0.544438	0.22659	0.683851
Transmembrane protein YxlG_320	320	92.2874	0.524371	0.236338	0.684218
DNA internalization-related competence protein ComEC-Rec2_2476	2476	27.3365	0.223432	0.385776	0.684583
tRNA-dihydrouridine synthase DusB_3634	3634	12.1855	0.261094	0.366957	0.684947
hypothetical protein_757	757	44.7623	-0.279408	0.357703	0.685311
hypothetical protein_342	342	43.633	-0.381123	0.307144	0.685674
putative polysaccharide polymerase_2778	2778	100.798	0.579967	0.208424	0.686036
hypothetical protein_2212	2212	31.6454	0.369656	0.312404	0.686397
hypothetical protein_2271	2271	23.3376	-0.249725	0.371256	0.686757
Uncharacterized DUF1113 membrane protein family_2814	2814	36.9123	-0.348983	0.321813	0.687117
Selenocysteine-specific translation elongation factor_2494	2494	75.383	0.263174	0.36388	0.687476
Stage II sporulation protein P_2470	2470	182.158	0.326414	0.332584	0.687834
Ribose operon repressor_324	324	2356.68	-0.405983	0.29301	0.688191
PTS system beta-glucoside-specific IIB component - PTS system beta-glucoside-specific IIC component - PTS system beta-glucoside-specific IIA component_3117	3117	52.7747	-0.423393	0.284345	0.688548
hypothetical protein_1650	1650	96.2186	0.47304	0.259656	0.688903
NAD-dependent glyceraldehyde-3-phosphate dehydrogenase (EC 1_2_1_12)_1806	1806	246.014	0.518442	0.237274	0.689258
Cobyrinic acid ac-diamide synthetase (EC 6_3_5_11)_3487	3487	270.451	0.608875	0.192704	0.689612
Ribonucleotide reductase of class II (coenzyme B12-dependent) (EC 1_17_4_1)_1198	1198	210.022	-0.473335	0.259415	0.689965
Hydrolase (HAD superfamily) YqeK_2522	2522	84.3248	-0.386845	0.301881	0.690318
Serine hydroxymethyltransferase (EC 2_1_2_1)_2881	2881	79.8883	0.360085	0.314975	0.690669
Conservative hypothetical protein probably involved in hydantoin pyrimidine utilization_1753	1753	17.3913	0.27915	0.3545	0.69102
L-lactate dehydrogenase (EC 1_1_1_27)_2167	2167	942.655	-0.588331	0.202238	0.69137
Uncharacterized protein Swol_1337_2634	2634	33.8728	0.270769	0.358126	0.691719
2-keto-3-deoxygluconate permease (KDG permease)_2998	2998	23.7308	-0.274379	0.356122	0.692068
Ferric iron ABC transporter ATP-binding protein_3608	3608	19.0755	-0.256972	0.364481	0.692415
Membrane-bound lytic murein transglycosylase D_247	247	302.576	-0.3862	0.301006	0.692762
Aspartate--ammonia ligase (EC 6_3_1_1)_2695	2695	18.1159	-0.258878	0.363109	0.693108
Flavodoxin_2833	2833	68.7492	0.467953	0.259713	0.693454
Single-stranded DNA-binding protein_3777	3777	318.459	0.548769	0.220235	0.693799
SSU ribosomal protein S4p (S9e) @ SSU ribosomal protein S4p (S9e) zinc-dependent_112	112	1035.8	0.607787	0.191405	0.694143
Flagellar assembly factor FliW_254	254	257.955	-0.338847	0.322241	0.694487
Peptidyl-prolyl cis-trans isomerase (EC 5_2_1_8)_365	365	24.8968	0.217761	0.381087	0.694829
putative ATP-GTP-binding protein protein_1670	1670	38.9397	0.383769	0.300176	0.695171
putative decarboxylase_1998	1998	23.6371	0.189713	0.394692	0.695512
Transcriptional regulator_487	487	43.8171	-0.399331	0.292062	0.695853
PAS modulated sigma54 specific transcriptional regulator Fis family_2912	2912	22.804	-0.265987	0.356894	0.696192
Sarcosine reductase component B alpha subunit (EC 1_21_4_3)_1777	1777	41.6362	-0.392519	0.295313	0.696531
Dephospho-CoA kinase (EC 2_7_1_24)_1053	1053	33.5635	-0.200087	0.388752	0.696869
putative lipoprotein_2190	2190	108.406	-0.412485	0.285287	0.697207
Two-component system sensor histidine kinase_352	352	111.245	-0.463927	0.259908	0.697544
Ferric iron ABC transporter iron-binding protein_3606	3606	25.0938	-0.314546	0.332051	0.69788
Leucyl-tRNA synthetase (EC 6_1_1_4)_2520	2520	671.618	-0.577111	0.204757	0.698215
Homoserine dehydrogenase (EC 1_1_1_3) Sorbitol-6-phosphate 2-dehydrogenase (EC 1_1_1_140)_2411	2411	39.489	0.288246	0.344306	0.69855
Translation elongation factor Ts_2141	2141	159.837	0.435866	0.272702	0.698883
Transcriptional regulator TrmB family_3027	3027	17.4258	-0.209625	0.381612	0.699217
Acylamino-acid-releasing enzyme (EC 3_4_19_1)_625	625	69.1864	0.507976	0.237527	0.699549
Anaerobic dimethyl sulfoxide reductase chain A (EC 1_8_5_3) molybdopterin-binding domain_2183	2183	300.87	-0.601815	0.192092	0.699881
Transcriptional regulator PadR family_544	544	93.0638	0.387564	0.29523	0.700212
Transcriptional regulator AcrR family_333	333	15.7216	0.209253	0.381146	0.700542
2-C-methyl-D-erythritol 24-cyclodiphosphate synthase (EC 4_6_1_12)_52	52	21.2489	0.231161	0.370452	0.700872
alpha-mannosidase (EC 3_2_1_24)_3006	3006	327.103	0.389201	0.294242	0.701201
hypothetical protein_332	332	22.6619	-0.317631	0.328551	0.701529
hypothetical protein_1369	1369	112.243	-0.448262	0.265339	0.701857
SSU ribosomal protein S12p (S23e)_79	79	83.8952	0.390316	0.293166	0.702183
Multi antimicrobial extrusion protein (Na(+)-drug antiporter) MATE family of MDR efflux pumps_3402	3402	40.7524	0.343206	0.315546	0.702509
preQ1-regulated inosine-uridine nucleoside hydrolase (EC 3_2_2_1)_1717	1717	110.829	0.470424	0.254404	0.702835
Phosphate ABC transporter ATP-binding protein PstB (TC 3_A_1_7_1)_3313	3313	17.9569	0.274887	0.348286	0.703159
ABC transporter-coupled two-component system fused permease protein_462	462	29.2722	-0.245714	0.362024	0.703483
hypothetical protein_1679	1679	365.242	-0.568583	0.20682	0.703806
Histidinol-phosphate aminotransferase (EC 2_6_1_9)_1500	1500	211.789	0.522999	0.228589	0.704129
Sensory box-GGDEF family protein_225	225	373.746	-0.525506	0.227338	0.704451
ABC transporter permease protein (cluster 2 ribose-xylose-arabinose-galactose)_1613	1613	20.1954	0.229267	0.369074	0.704772
Uncharacterized protein Dtox_3961_745	745	25.6331	0.220252	0.373367	0.705092
hypothetical protein_3494	3494	25.8214	-0.238583	0.364075	0.705412
Protein with domain similar to SecA_3652	3652	32.9294	0.294017	0.33718	0.705732
ATP-utilizing enzyme of the PP-loop superfamily_1818	1818	17.9654	0.197192	0.382955	0.70605
Glycine cleavage system H protein_716	716	4271	0.441685	0.266075	0.706368
Adenine deaminase (EC 3_5_4_2)_1860	1860	53.4666	0.303452	0.33192	0.706685
HesB-like domain_1938	1938	165.868	-0.337764	0.315145	0.707002
Putative esterase_2209	2209	111.07	0.423287	0.273938	0.707318
Putative hydrolase_2036	2036	25.065	0.209345	0.375311	0.707634
Flagellar basal body-associated protein FliL_283	283	36.5125	0.330274	0.317005	0.707949
Na+-H+ antiporter_2668	2668	37.7394	0.229883	0.364511	0.708263
ABC transporter-coupled two-component system LuxR family response regulator_1952	1952	36.4041	-0.305572	0.328435	0.708577
Transcriptional regulator LysR family_3753	3753	43.6054	-0.296531	0.332369	0.70889
hypothetical protein_3408	3408	22.023	0.19157	0.381661	0.709202
L-threonine kinase in B12 biosynthesis (EC 2_7_1_177)_3484	3484	66.9821	0.422157	0.272178	0.709514
Flagellar biosynthesis protein FliQ_286	286	86.4569	-0.394808	0.284828	0.709826
Site-specific recombinase_3413	3413	1315.27	-0.592885	0.191578	0.710136
hypothetical protein_2686	2686	36.1006	-0.262375	0.346838	0.710446
Transcriptional regulator AraC family_3242	3242	127.518	-0.49658	0.236662	0.710756
hypothetical protein_3187	3187	48.4485	-0.330568	0.314698	0.711064
hypothetical protein_3055	3055	34.056	0.318211	0.320503	0.711372
5-methylthioadenosine nucleosidase (EC 3_2_2_16) @ S-adenosylhomocysteine nucleosidase (EC 3_2_2_9)_2570	2570	41.67	-0.307782	0.324394	0.71168
hypothetical protein_3059	3059	46.6744	-0.268761	0.342006	0.711987
hypothetical protein_2144	2144	102.177	0.270113	0.341319	0.712293
putative histidinol phosphatase and related hydrolases of the PHP family_307	307	205.442	-0.427222	0.267829	0.712599
Transcriptional regulator GntR family_1409	1409	206.53	-0.570529	0.200683	0.712904
hypothetical protein_1928	1928	290.293	-0.396978	0.281719	0.713209
Dihydrolipoamide dehydrogenase of acetoin dehydrogenase (EC 1_8_1_4)_43	43	27.6947	0.345831	0.305426	0.713512
hypothetical protein_2840	2840	1382.14	0.535951	0.21665	0.713816
hypothetical protein_2122	2122	108.061	-0.5287	0.219911	0.714118
N-acetylgalactosamine-6-phosphate deacetylase_950	950	77.3276	0.485774	0.239302	0.71442
hypothetical protein_2965	2965	26.1669	-0.225938	0.359702	0.714722
hypothetical protein_1722	1722	112.638	-0.36875	0.293288	0.715023
ABC transporter-coupled two-component system ATP-binding protein_435	435	37.9367	-0.363919	0.295213	0.715323
Two-component transcriptional response regulator LuxR family_466	466	35.9527	0.364622	0.294711	0.715623
Acetyltransferase_2966	2966	27.1446	-0.203085	0.369519	0.715922
Polyribonucleotide nucleotidyltransferase (EC 2_7_7_8)_1255	1255	1036.69	-0.590907	0.189489	0.71622
Transcriptional regulator_1522	1522	68.1846	0.400216	0.277723	0.716518
hypothetical protein_2250	2250	3535.74	0.386211	0.284201	0.716815
Thioredoxin reductase (EC 1_8_1_9)_1726	1726	11115.7	-0.395441	0.279304	0.717112
3-ketoacyl-CoA thiolase (EC 2_3_1_16) @ Acetyl-CoA acetyltransferase (EC 2_3_1_9)_2963	2963	33.1205	-0.258478	0.342375	0.717408
hypothetical protein_1460	1460	27.1297	-0.252534	0.344739	0.717704
SWF-SNF family helicase_2184	2184	379.482	-0.566982	0.199623	0.717999
Oligopeptide ABC transporter substrate-binding protein OppA (TC 3_A_1_5_1)_868	868	7979	-0.431944	0.261667	0.718293
SAM-dependent methyltransferase_384	384	186.558	0.402908	0.275008	0.718587
hypothetical protein_3735	3735	22.2812	0.29035	0.326786	0.71888
Electron bifurcating butyryl-CoA dehydrogenase (NAD+ ferredoxin)_996	996	26391.3	-0.521362	0.220401	0.719173
23S rRNA (adenine(2503)-C(2))-methyltransferase @ tRNA (adenine(37)-C(2))-methyltransferase (EC 2_1_1_192)_2577	2577	48.0319	0.359717	0.294768	0.719464
Stage III sporulation protein AA_1118	1118	367.018	0.330443	0.308219	0.719756
Probable GTPase related to EngC_3409	3409	30.8382	-0.321424	0.311708	0.720047
L-aspartate oxidase (EC 1_4_3_16)_2361	2361	14.4401	0.201555	0.366436	0.720337
hypothetical protein_606	606	21.2047	-0.194054	0.369566	0.720626
Ribosomal silencing factor RsfA_2521	2521	59.6489	-0.37941	0.284293	0.720916
Transcription factor FapR_1103	1103	225.363	0.43066	0.260488	0.721204
Radical SAM domain protein_608	608	45.2517	-0.405792	0.271752	0.721492
Superoxide dismutase [Mn] (EC 1_15_1_1)_1659	1659	391.161	0.290309	0.324545	0.72178
Glycosyl transferase group 2 family_261	261	360.454	0.288572	0.324867	0.722067
PTS system glucitol-sorbitol-specific IIC component_2416	2416	15.3458	-0.21306	0.359342	0.722353
D-alanyl-D-alanine carboxypeptidase (EC 3_4_16_4)_2143	2143	248.214	0.313256	0.313387	0.722639
hypothetical protein_3432	3432	151.449	0.529841	0.214542	0.722924
Acetyltransferase GNAT family_1374	1374	388.968	-0.516976	0.220387	0.723208
DNA-binding protein SpoVG_3595	3595	25.3992	-0.254275	0.340189	0.723492
Mature parasite-infected erythrocyte surface antigen (MESA) or PfEMP2_3434	3434	62.5202	0.302764	0.316903	0.723776
Reverse rubrerythrin_1474	1474	1235.49	-0.534409	0.211509	0.724059
Transcriptional regulator GntR family_623	623	280.68	-0.500766	0.226472	0.724341
34-dihydroxy-2-butanone 4-phosphate synthase (EC 4_1_99_12) - GTP cyclohydrolase II (EC 3_5_4_25)_1733	1733	79.5341	0.329028	0.304018	0.724623
Lysophospholipase (EC 3_1_1_5) Monoglyceride lipase (EC 3_1_1_23)_559	559	3340.38	0.476695	0.237021	0.724905
hypothetical fig-282458_1_peg_583 homolog_3641	3641	31.3494	-0.264376	0.333085	0.725186
Quad-[4Fe-4S] ferredoxin HycB-HydN-HyfA family_3369	3369	128.65	0.414827	0.264947	0.725466
Acyl-CoA-1-acyl-sn-glycerol-3-phosphate acyltransferase (EC 2_3_1_51)_1757	1757	23.4594	-0.247443	0.339967	0.725746
hypothetical protein_1112	1112	69.7496	0.311717	0.310514	0.726025
2-amino-4-ketopentanoate thiolase alpha subunit_421	421	22.431	-0.172281	0.373083	0.726304
hypothetical protein_655	655	26.0285	0.239745	0.342553	0.726582
Amidohydrolase family protein_1031	1031	497.404	0.413071	0.264207	0.72686
Putative transporter_3368	3368	233.451	0.30109	0.314594	0.727137
Spore coat protein F (CotF) family protein_232	232	32.8329	0.185122	0.366699	0.727414
Substrate-specific component PdxU2 of predicted pyridoxin-related ECF transporter_396	396	2766.48	-0.457612	0.243614	0.72769
Uncharacterized protein YacP similar to C-terminal domain of ribosome protection-type Tc-resistance proteins_66	66	76.8649	-0.396811	0.270822	0.727966
Mannitol-1-phosphate 5-dehydrogenase (EC 1_1_1_17)_2321	2321	59.6577	0.329362	0.300935	0.728241
N-acetylmuramoyl-L-alanine amidase_2187	2187	787.326	-0.126176	0.391906	0.728515
Efflux ABC transporter ATP-binding protein_2101	2101	25.1201	-0.26969	0.327439	0.728789
hypothetical protein_3196	3196	867.227	-0.620381	0.170075	0.729062
Transcriptional regulator MerR family_1329	1329	100.051	-0.346868	0.292342	0.729335
Two-component transcriptional response regulator LuxR family_3401	3401	13.8596	-0.177738	0.367807	0.729608
hypothetical protein_1201	1201	18.3129	-0.205778	0.355061	0.72988
hypothetical protein_2559	2559	29.685	-0.271087	0.325704	0.730151
Fructose-16-bisphosphatase Bacillus type (EC 3_1_3_11)_1117	1117	798.435	0.648753	0.156904	0.730422
RNA polymerase sporulation specific sigma factor SigE_2643	2643	168.949	0.307591	0.30916	0.730692
Sensor histidine kinase YcbM_619	619	28.7928	-0.231781	0.342836	0.730962
hypothetical protein_1284	1284	46.7382	0.253741	0.33297	0.731231
Autolysis histidine kinase LytS_2600	2600	245.523	-0.394547	0.270065	0.7315
Cell surface protein_416	416	221.592	0.349327	0.289908	0.731768
Histidine kinase-like ATPase_1207	1207	78.6441	-0.354617	0.287439	0.732036
Iron-sulfur flavoprotein_1846	1846	49.7909	-0.364017	0.282954	0.732303
hypothetical protein_2168	2168	39.6643	-0.25069	0.332669	0.732569
Tagatose-6-phosphate kinase (EC 2_7_1_144)_3506	3506	37.8547	0.289062	0.31541	0.732836
FIG01288841-membrane protein putative_658	658	13.4914	0.211186	0.349935	0.733101
Manganese catalase (EC 1_11_1_6)-Spore coat protein CotJC_569	569	1010.95	-0.0904647	0.403465	0.733367
23S rRNA (guanine(2445)-N(2))-methyltransferase (EC 2_1_1_173)_1819	1819	346.504	-0.572218	0.189731	0.733631
Aldehyde dehydrogenase (EC 1_2_1_3)_2211	2211	97.2918	0.406501	0.262961	0.733895
hypothetical protein_3737	3737	119.734	-0.175297	0.364837	0.734159
Transcriptional regulator AcrR family_2629	2629	26.2026	-0.309644	0.304928	0.734422
Hydroxymethylpyrimidine phosphate kinase ThiD (EC 2_7_4_7)_1626	1626	13.4576	-0.133382	0.38272	0.734685
Transcriptional repressor for NAD biosynthesis in gram-positives_12	12	65.1401	-0.401332	0.264281	0.734947
2-C-methyl-D-erythritol 4-phosphate cytidylyltransferase (EC 2_7_7_60)_51	51	34.7059	0.302891	0.307472	0.735209
Uncharacterized protein YybG_3738	3738	16.4305	-0.239833	0.335282	0.73547
hypothetical protein_2841	2841	1891.66	0.518669	0.212277	0.735731
SSU ribosomal protein S20p_2474	2474	46.0741	-0.214261	0.345975	0.735991
Altronate dehydratase (EC 4_2_1_7)_2996	2996	25.0129	0.263793	0.323883	0.736251
Putative dipeptidase_2491	2491	13.9707	0.187211	0.357509	0.73651
Similar to ribosomal large subunit pseudouridine synthase D Bacillus subtilis YjbO type_1002	1002	198.841	0.451043	0.241378	0.736769
Putative activity regulator of membrane protease YbbK_891	891	164.856	-0.535018	0.204328	0.737027
FIG00515055-hypothetical protein_3519	3519	14.267	0.183787	0.358387	0.737285
Sodium-glycine symporter GlyP_2273	2273	251.076	0.389869	0.267818	0.737542
Adenine phosphoribosyltransferase (EC 2_4_2_7)_2747	2747	39.432	-0.306027	0.304492	0.737799
hypothetical protein_2896	2896	22.6775	0.132148	0.380246	0.738055
MBL-fold metallo-hydrolase superfamily_632	632	19.8084	-0.22766	0.33837	0.738311
Radical SAM domain protein_179	179	30.1454	0.253334	0.327066	0.738566
Glycosyltransferases involved in cell wall biogenesis_1143	1143	33.0391	-0.23823	0.332992	0.738821
Histone acetyltransferase HPA2 and related acetyltransferases_3736	3736	25.6372	-0.252086	0.326805	0.739076
Two-component system sensor histidine kinase_1480	1480	31.3016	-0.234118	0.334641	0.73933
16S rRNA (guanine(527)-N(7))-methyltransferase (EC 2_1_1_170)_3789	3789	17.2567	0.182891	0.357003	0.739583
Reverse rubrerythrin_1421	1421	9089.23	-0.409846	0.257793	0.739836
Quad-[4Fe-4S] ferredoxin HycB-HydN-HyfA family_3371	3371	320.857	0.445438	0.242134	0.740089
hypothetical protein_148	148	368.019	0.376207	0.272032	0.740341
hypothetical protein_2374	2374	86.697	0.40007	0.261501	0.740592
Substrate-specific component STY3230 of queuosine-regulated ECF transporter_1718	1718	220.985	0.54383	0.198752	0.740843
Cellulose synthase catalytic subunit [UDP-forming] (EC 2_4_1_12)_2542	2542	168.391	-0.4371	0.245136	0.741094
LSU ribosomal protein L7p-L12p (P1-P2)_75	75	75.2374	0.290998	0.308478	0.741344
Uncharacterized protein YlxW_2648	2648	45.3983	-0.320137	0.295179	0.741594
Transcriptional regulator GntR family domain - Aspartate aminotransferase (EC 2_6_1_1)_2252	2252	101.357	0.273321	0.315128	0.741843
hypothetical protein_2263	2263	40.6479	0.203477	0.344829	0.742092
Recombination inhibitory protein MutS2_695	695	86.4118	-0.334955	0.287657	0.74234
Isoleucyl-tRNA synthetase (EC 6_1_1_5)_2614	2614	1850.88	-0.599433	0.173023	0.742589
hypothetical protein_2047	2047	15.8511	0.166919	0.359573	0.742836
Oligopeptide ABC transporter ATP-binding protein OppF (TC 3_A_1_5_1)_2669	2669	25.4495	0.204502	0.342679	0.743083
hypothetical protein_1012	1012	49991.3	-0.104848	0.385602	0.74333
Stage V sporulation protein AE1 (SpoVAE1)_788	788	193.849	0.319474	0.293088	0.743577
FIG00516476-hypothetical protein_3430	3430	14.0993	0.20874	0.340752	0.743822
Pyridoxal-5-phosphate-dependent enzyme beta superfamily (fold type II)_1697	1697	192.368	0.479424	0.224032	0.744068
Type IV fimbrial assembly ATPase PilB_3352	3352	308.558	-0.326924	0.289599	0.744313
Transcriptional regulator AraC family_1759	1759	43.419	-0.269417	0.3139	0.744557
Type I restriction-modification system DNA-methyltransferase subunit M (EC 2_1_1_72)_3072	3072	29.1038	-0.277797	0.31022	0.744801
Acetyl-coenzyme A carboxyl transferase beta chain (EC 6_4_1_2)_1931	1931	170.368	0.46221	0.230851	0.745045
Aspartate aminotransferase (EC 2_6_1_1)_3496	3496	14.8524	0.187667	0.348612	0.745288
hypothetical protein_2850	2850	656.302	0.520218	0.205662	0.745531
Polyferredoxin TDE2371_1456	1456	61.7616	0.453209	0.234177	0.745773
FIG00514032-hypothetical protein_1671	1671	46.9835	0.302016	0.298391	0.746015
UDP-N-acetylenolpyruvoylglucosamine reductase (EC 1_3_1_98)_3455	3455	11.0791	-0.147856	0.364173	0.746256
hypothetical protein_1852	1852	43.4319	-0.283102	0.30629	0.746497
GTP pyrophosphokinase (EC 2_7_6_5)_381	381	107.982	0.364461	0.270696	0.746738
ATP-dependent helicase-nuclease AddAB subunit B_982	982	357.401	0.517551	0.205233	0.746978
Xanthine-uracil permease_3223	3223	44.308	0.210512	0.335763	0.747218
Transcriptional regulator AcrR family_679	679	28.0091	0.190992	0.343974	0.747457
Xanthine and CO dehydrogenases maturation factor XdhC-CoxF family_1512	1512	129.269	-0.415112	0.247876	0.747696
Glycerol-3-phosphate ABC transporter substrate-binding protein UgpB_3467	3467	21.384	-0.165301	0.353721	0.747935
Biotin carboxyl carrier protein of acetyl-CoA carboxylase_1933	1933	405.684	0.540671	0.194323	0.748173
hypothetical protein_305	305	1813.69	0.398038	0.254607	0.748411
Peptidoglycan DD-transpeptidase MrdA (EC 3_4_16_4)_1073	1073	839.013	0.549252	0.190328	0.748649
hypothetical protein_1452	1452	22.024	0.245946	0.318279	0.748886
Sorbitol operon transcription regulator_39	39	20.642	-0.22008	0.328592	0.749122
tRNA-5-carboxymethylaminomethyl-2-thiouridine(34) synthesis protein MnmE_3791	3791	80.1928	0.454654	0.229632	0.749358
Stage III sporulation protein AH_1125	1125	856.8	0.310977	0.290015	0.749594
12-diacylglycerol 3-glucosyltransferase (EC 2_4_1_157) diglucosyldiacylglycerol synthase (LTA membrane anchor synthesis)_2726	2726	602.161	-0.288614	0.299347	0.749829
Endonuclease III (EC 4_2_99_18)_529	529	645.345	-0.279505	0.302961	0.750064
ABC transporter-like sensor and permease protein_1483	1483	16.5259	-0.169797	0.34906	0.750299
Type IV pilin PilA_3350	3350	33.834	-0.235817	0.321282	0.750533
Sarcosine reductase component B beta subunit (EC 1_21_4_3) @ selenocysteine-containing_1778	1778	24.7813	-0.221101	0.327343	0.750766
Glutamine--fructose-6-phosphate aminotransferase [isomerizing] (EC 2_6_1_16)_137	137	888.499	0.359725	0.268356	0.751
Aspartate aminotransferase (EC 2_6_1_1)_123	123	584.236	0.486244	0.215281	0.751232
Acetolactate synthase large subunit (EC 2_2_1_6)_1516	1516	53.8959	-0.186942	0.340584	0.751465
Ferredoxin--sulfite reductase (EC 1_8_7_1)_2430	2430	125.769	0.34282	0.274999	0.751697
hypothetical protein_574	574	36.3362	-0.241409	0.317207	0.751928
Recombination protein RecR_18	18	213.221	0.45102	0.229447	0.752159
hypothetical protein_3002	3002	11.842	-0.17957	0.342881	0.75239
Replication-associated recombination protein RarA_1213	1213	180.664	0.382376	0.258057	0.75262
PTS system beta-glucoside-specific IIB component - PTS system beta-glucoside-specific IIC component - PTS system beta-glucoside-specific IIA component_830	830	77.2096	0.31778	0.284824	0.75285
hypothetical protein_2349	2349	100.7	0.286395	0.297834	0.75308
ABC transporter RND-adapter-like protein_2402	2402	777.34	-0.566024	0.181122	0.753309
hypothetical protein_3585	3585	290.326	0.503385	0.207214	0.753537
Sucrose operon repressor ScrR LacI family_1843	1843	47.2985	0.299469	0.292213	0.753766
hypothetical protein_964	964	35.1548	-0.180284	0.341924	0.753993
Transcriptional regulator MerR family_1773	1773	59.6184	-0.424948	0.239593	0.754221
DNA topoisomerase III (EC 5_99_1_2)_3433	3433	69.6224	0.353339	0.269353	0.754448
Transcriptional regulator MerR family_1672	1672	82.8608	-0.243409	0.315028	0.754674
Flagellar motor rotation protein MotB_756	756	19.1819	0.179228	0.341614	0.7549
Tellurium resistance protein TerD_1663	1663	566.03	-0.477704	0.217355	0.755126
L-asparaginase (EC 3_5_1_1)_2517	2517	248.55	0.451523	0.228243	0.755351
FIG007013-polysaccharide deacetylase putative_1256	1256	153.289	0.277849	0.30019	0.755576
DNA ligase (NAD(+)) (EC 6_5_1_2)_3365	3365	87.539	0.409922	0.244838	0.755801
Stage III sporulation protein AD_1121	1121	257.605	0.278539	0.299265	0.756025
hypothetical protein_386	386	86.1704	-0.373486	0.259712	0.756248
Cobalt-precorrin-8 methylmutase (EC 5_4_99_60)_3483	3483	38.641	0.27216	0.30171	0.756472
hypothetical protein_2854	2854	18.4802	-0.119944	0.364664	0.756695
Dihydroorotate dehydrogenase (NAD(+)) electron transfer subunit (EC 1_3_1_14)_204	204	52.7819	-0.290576	0.293872	0.756917
Selenophosphate-dependent tRNA 2-selenouridine synthase_1262	1262	58.9209	0.308556	0.286364	0.757139
Phosphate-acyl-ACP acyltransferase PlsX (EC 2_3_1_n2)_1104	1104	284.874	0.412989	0.24302	0.757361
Zn-dependent hydrolase YycJ-WalJ required for cell wall metabolism and coordination of cell division with DNA replication_3765	3765	190.4	-0.496347	0.208451	0.757582
SAM-dependent methyltransferase_3662	3662	31.3459	0.257552	0.307241	0.757803
Manganese catalase (EC 1_11_1_6)-Spore coat protein CotJC_2397	2397	2344.55	-0.0929708	0.375343	0.758024
FIG092679-Fe-S oxidoreductase_1083	1083	198.577	-0.435817	0.233377	0.758244
Transcriptional regulator GntR family_1018	1018	41.8983	0.192481	0.334029	0.758463
UDP-N-acetylglucosamine 2-epimerase (EC 5_1_3_14)_975	975	71.673	0.384055	0.254762	0.758683
RNA methyltransferase TrmA family_411	411	83.4068	-0.423546	0.238347	0.758902
Beta-glucoside bgl operon antiterminator BglG family_832	832	92.8043	0.461357	0.222531	0.75912
hypothetical protein_2178	2178	171.568	-0.44529	0.228886	0.759338
FIG001614-Membrane protein_1712	1712	48.1092	0.197508	0.330999	0.759556
Thiol peroxidase Bcp-type (EC 1_11_1_15)_1861	1861	188.931	-0.175098	0.340171	0.759773
Two-component transcriptional response regulator AtoC family_2087	2087	412.241	-0.46202	0.221683	0.75999
Two-component system sensor histidine kinase_649	649	112.39	-0.40518	0.245096	0.760207
MoxR-like ATPases_3032	3032	247.85	-0.217826	0.322181	0.760423
ABC transporter ATP-binding protein (cluster 10 nitrate-sulfonate-bicarbonate)_937	937	24.6107	0.206371	0.326866	0.760639
3-dehydroquinate dehydratase I (EC 4_2_1_10)_2223	2223	156.629	-0.475979	0.215672	0.760854
LSU ribosomal protein L28p @ LSU ribosomal protein L28p zinc-dependent_2558	2558	172.716	-0.251446	0.308074	0.761069
Glucose-6-phosphate isomerase (EC 5_3_1_9)_3341	3341	142.021	-0.36161	0.262512	0.761284
Pentapeptide repeat family protein_2703	2703	19.1144	-0.135059	0.355428	0.761498
Efflux ABC transporter permease-ATP-binding protein BLi02169_960	960	20.7859	0.201977	0.32728	0.761712
Foldase protein PrsA precursor (EC 5_2_1_8)_2261	2261	20.241	-0.123341	0.359405	0.761926
Butyrate--acetoacetate CoA-transferase subunit A (EC 2_8_3_9)_2676	2676	79.7422	-0.372643	0.257193	0.762139
Transcriptional regulator_1696	1696	32.1619	-0.227467	0.316468	0.762352
hypothetical protein_971	971	55.2002	0.286816	0.291916	0.762565
hypothetical protein_1497	1497	35.7955	-0.26506	0.300394	0.762777
hypothetical protein_808	808	41.8049	0.202733	0.32586	0.762989
Antirestriction protein_2865	2865	21.7589	0.161866	0.342546	0.7632
Cell envelope-associated transcriptional attenuator LytR-CpsA-Psr subfamily F1_2766	2766	57.4197	-0.36815	0.258219	0.763411
ABC transporter permease protein_2100	2100	54.487	-0.290259	0.28992	0.763622
Phage integrase_1882	1882	6158.41	-0.173588	0.337295	0.763832
ABC transporter substrate-binding protein (cluster 1 maltose-g3p-polyamine-iron)_2547	2547	190.457	-0.25496	0.303992	0.764042
Uncharacterized DUF1113 membrane protein family_2161	2161	22.5734	-0.164252	0.340982	0.764251
Modification methylase bstVI (EC 2_1_1_72)_2759	2759	298.262	-0.332787	0.272083	0.764461
Permease of the drug-metabolite transporter (DMT) superfamily_1355	1355	105.356	-0.341636	0.268414	0.764669
hypothetical protein_3510	3510	22.78	0.143675	0.349041	0.764878
PTS system IIC component_2565	2565	28.122	0.180818	0.333464	0.765086
Acetyl-CoA synthetase (ADP-forming) alpha and beta chains putative_2200	2200	60.8892	0.287011	0.29007	0.765294
N-acetylmuramoyl-L-alanine amidase (EC 3_5_1_28)_2800	2800	42.1997	-0.236822	0.310453	0.765501
Transcriptional regulator Xre family_1791	1791	17.0005	-0.130768	0.35345	0.765708
Central glycolytic genes regulator_3218	3218	705.612	0.505143	0.201102	0.765915
Two-component transcriptional response regulator OmpR family_3683	3683	22.0748	0.147143	0.346572	0.766121
ABC transporter ATP-binding protein (cluster 3 basic aa-glutamine-opines)_764	764	14.5225	0.194337	0.32727	0.766327
Molybdenum ABC transporter permease protein ModB_883	883	30.3684	-0.262712	0.299338	0.766533
Transcriptional regulator MerR family_2832	2832	16.1314	-0.0219588	0.397067	0.766738
Oligopeptide ABC transporter ATP-binding protein OppD (TC 3_A_1_5_1)_869	869	3794.89	-0.423842	0.233854	0.766943
Iron-sulfur cluster-binding protein_1475	1475	260.357	-0.34056	0.267571	0.767147
Lipoate-protein ligase A_1682	1682	79.2211	-0.36715	0.256458	0.767352
Transcriptional regulator AraC family_2509	2509	98.7051	-0.378833	0.251664	0.767555
Phosphoribosylglycinamide formyltransferase (EC 2_1_2_2)_239	239	31.941	-0.164204	0.338605	0.767759
hypothetical protein formerly called flagellar hook-length control protein FliK_3389	3389	2032.44	-0.0484684	0.38542	0.767962
hypothetical protein_187	187	139.191	-0.408821	0.239439	0.768165
hypothetical protein_1934	1934	566.986	-0.298877	0.283863	0.768367
UDP-N-acetylglucosamine 46-dehydratase (EC 4_2_1_135)_2770	2770	155.903	0.478082	0.211287	0.768569
hypothetical protein_267	267	30.4056	0.139793	0.347596	0.768771
Alanyl-tRNA synthetase family protein_2165	2165	19.9364	-0.150378	0.343164	0.768972
Segregation and condensation protein B_1233	1233	60.8427	-0.178178	0.331389	0.769174
putative histidinol phosphatase and related hydrolases of the PHP family_923	923	35.8272	-0.283029	0.288864	0.769374
Nicotinate-nucleotide adenylyltransferase (EC 2_7_7_18)_2523	2523	1229.18	-0.475601	0.211276	0.769575
Alkaline phosphatase like protein_346	346	211.335	0.366384	0.255222	0.769775
3-isopropylmalate dehydrogenase (EC 1_1_1_85)_928	928	18.9867	-0.103589	0.361035	0.769975
Bis-ABC ATPase SPy1206_800	800	40.5203	0.200235	0.321776	0.770174
S-adenosylmethionine-tRNA ribosyltransferase-isomerase (EC 2_4_99_17)_2807	2807	100.577	0.289927	0.285329	0.770373
Signal peptidase I (EC 3_4_21_89)_519	519	29.2776	0.270537	0.292827	0.770572
hypothetical protein_2129	2129	2313.92	0.395948	0.242341	0.770771
PTS system mannitol-specific IIC component - PTS system mannitol-specific IIB component (EC 2_7_1_197)_2324	2324	226.262	0.374762	0.250777	0.770969
Solo B3-4 domain (OB-fold DNA-RNA-binding) of Phe-aaRS-beta_1802	1802	54.6184	-0.320829	0.272341	0.771166
Two-component transcriptional response regulator OmpR family_2110	2110	32.0919	-0.192135	0.323156	0.771364
Transcriptional regulator Xre family_317	317	94.6663	0.407703	0.236917	0.771561
ATP-dependent protease La (EC 3_4_21_53) Type I_3357	3357	887.863	-0.476942	0.20921	0.771758
hypothetical protein_822	822	150.193	-0.314659	0.274109	0.771954
Transcriptional regulator AraC family_302	302	36.0888	-0.245967	0.301481	0.772151
Chitooligosaccharide deacetylase (EC 3_5_1_-)_3300	3300	455.195	0.362116	0.254979	0.772346
Family 13 glycosyl hydrolase row 724_447	447	12.4018	-0.150226	0.339427	0.772542
Glucose-1-phosphate thymidylyltransferase (EC 2_7_7_24)_244	244	67.1845	-0.193765	0.321734	0.772737
Probable flavoprotein_1651	1651	14639	-0.295787	0.280912	0.772932
ABC transporter-coupled two-component system ATP-binding protein_1950	1950	73.6397	-0.257227	0.296258	0.773127
FeoA-like protein_1779	1779	101.09	-0.0637274	0.373414	0.773321
tRNA threonylcarbamoyladenosine biosynthesis protein TsaE_167	167	50.4414	-0.199174	0.319004	0.773515
Hydroxymethylpyrimidine ABC transporter ATPase component_1921	1921	349.407	-0.078404	0.366622	0.773708
FIG01031723-hypothetical protein_2871	2871	1225.49	0.294276	0.280729	0.773902
Spore maturation protein B_3619	3619	128.075	0.239143	0.302645	0.774094
Ferredoxin_453	453	22.1361	0.145467	0.339628	0.774287
Vitamin B12 ABC transporter substrate-binding protein BtuF_2993	2993	78.2755	0.274841	0.287942	0.774479
NADH-dependent reduced ferredoxin-NADP+ oxidoreductase subunit A_1486	1486	2704.87	-0.56991	0.17077	0.774671
Oxygen-independent coproporphyrinogen-III oxidase-like protein YggW_2465	2465	36.2281	-0.175052	0.327334	0.774863
ABC transporter substrate-binding protein (cluster 10 nitrate-sulfonate-bicarbonate)_1884	1884	264.238	-0.070902	0.368319	0.775054
Two component system response regulator CiaR_1723	1723	120.359	-0.26003	0.293342	0.775245
Ribosome-binding factor A_1249	1249	25.7356	0.206712	0.314399	0.775436
Diadenosine hexaphosphate (Ap6A) hydrolase Bis(5-nucleosyl)-tetraphosphatase (Ap4A) (Asymmetrical) (EC 3_6_1_17)_3451	3451	19.3323	0.158943	0.333257	0.775627
hypothetical protein_1771	1771	22.5602	-0.185858	0.322535	0.775817
Transcriptional regulator MerR family_678	678	24.543	0.192772	0.319657	0.776006
Exonuclease SbcC_985	985	946.654	0.406835	0.234683	0.776196
ABC transporter ATP-binding protein (cluster 13 osmolytes)_913	913	2892.59	-0.403445	0.235983	0.776385
LrgA-associated membrane protein LrgB_1387	1387	66.6306	0.321611	0.2682	0.776574
hypothetical protein_1787	1787	706.408	-0.342008	0.260106	0.776762
FIG00512732-hypothetical protein_3653	3653	10.0978	-0.0835036	0.361297	0.776951
FIG00512905-hypothetical protein_2442	2442	73.0872	0.237681	0.300436	0.777139
Diaminopimelate epimerase (EC 5_1_1_7)_2588	2588	51.8945	0.285495	0.281557	0.777326
Glyceraldehyde-3-phosphate dehydrogenase (NADP(+)) (EC 1_2_1_9)_549	549	93.4295	-0.372281	0.247259	0.777513
D-alanine--D-alanine ligase (EC 6_3_2_4)_1350	1350	59.7652	0.10004	0.354466	0.7777
Mobile element protein_2405	2405	111.358	-0.00445513	0.392044	0.777887
Transcription antitermination protein NusG_71	71	393.322	0.507003	0.19412	0.778074
hypothetical protein_3718	3718	275.062	0.373152	0.246622	0.77826
Transcriptional regulator AraC family_3141	3141	36.6774	-0.109972	0.350152	0.778445
hypothetical protein_3036	3036	583.672	-0.51391	0.191229	0.778631
5-methylthioadenosine nucleosidase (EC 3_2_2_16) @ S-adenosylhomocysteine nucleosidase (EC 3_2_2_9)_2606	2606	25.1765	0.120506	0.345991	0.778816
2-amino-4-hydroxy-6-hydroxymethyldihydropteridine pyrophosphokinase (EC 2_7_6_3)_1399	1399	85.8549	-0.346053	0.257151	0.779001
Spermidine-putrescine import ABC transporter ATP-binding protein PotA (TC 3_A_1_11_1)_966	966	55.6702	0.239468	0.298739	0.779185
Uncharacterized flavin-containing protein YtfP_2689	2689	46.6341	0.195984	0.315482	0.77937
hypothetical protein_699	699	21.6522	0.170289	0.325547	0.779554
Streptococcal pyrogenic exotoxin K (SpeK)_2040	2040	501.75	-0.231908	0.301209	0.779737
Enoyl-[acyl-carrier-protein] reductase [FMN NADH] (EC 1_3_1_9) FabK-refractory to triclosan_1106	1106	89.3012	0.39687	0.236426	0.779921
Polypeptide composition of the spore coat protein CotJB_2396	2396	636.155	-0.056815	0.369722	0.780104
EriC-type fluoride-proton exchange protein_633	633	18.3177	-0.135929	0.338574	0.780286
Two-component transcriptional response regulator LuxR family_375	375	23.7619	-0.161908	0.328284	0.780469
Multi antimicrobial extrusion protein (Na(+)-drug antiporter) MATE family of MDR efflux pumps_2940	2940	25.1918	-0.177464	0.322111	0.780651
putative NADH dehydrogenase-NAD(P)H nitroreductase_768	768	228.201	-0.338844	0.258791	0.780833
hypothetical protein_3781	3781	15.4194	0.0939149	0.354359	0.781014
Transposase_2067	2067	102.443	-0.271899	0.284593	0.781196
Bis(5-nucleosyl)-tetraphosphatase (asymmetrical) (EC 3_6_1_17)_2447	2447	967.59	-0.518957	0.188	0.781377
hypothetical protein_1999	1999	66.4121	0.388931	0.23879	0.781557
UPF0145 protein TM_0763_1747	1747	17.9614	-0.151041	0.331698	0.781738
Sporulation sigma-E factor processing peptidase (SpoIIGA)_2644	2644	152.007	0.362801	0.248924	0.781918
2-oxoglutarate-2-oxoacid ferredoxin oxidoreductase delta subunit ferredoxin-like 4Fe-4S binding protein (EC 1_2_7_-)_132	132	1431.04	-0.446732	0.215939	0.782098
Putative DNA-binding protein_851	851	104.726	-0.27822	0.281651	0.782277
Dihydropyrimidinase (EC 3_5_2_2) @ D-hydantoinase (EC 3_5_2_2)_3221	3221	24.8162	-0.131544	0.33848	0.782456
Transcriptional regulator AcrR family_1716	1716	34.6957	0.178946	0.319954	0.782635
Uncharacterized UPF0118 membrane protein_2046	2046	51.746	0.208748	0.308062	0.782814
Xanthine-uracil-thiamine-ascorbate permease family protein_2103	2103	267.607	0.303661	0.27105	0.782992
hypothetical protein_2249	2249	109.171	-0.226032	0.301072	0.78317
M_ jannaschii predicted coding region MJ0455_3675	3675	213.338	-0.407247	0.230415	0.783348
hypothetical protein_2444	2444	294.51	0.263705	0.2862	0.783526
Beta-glucoside bgl operon antiterminator BglG family_392	392	41.9139	0.238279	0.296	0.783703
Two-component system response regulator QseB_953	953	86.0393	0.372549	0.243683	0.78388
ABC transporter-coupled two-component system fused permease protein_2530	2530	136.326	-0.437453	0.218327	0.784057
Amidophosphoribosyltransferase (EC 2_4_2_14)_237	237	122.176	-0.333353	0.258545	0.784233
hypothetical protein formerly called flagellar hook-length control protein FliK_367	367	155.509	0.0429261	0.370801	0.784409
Transcriptional regulator MarR family_2213	2213	56.7074	0.340512	0.255502	0.784585
Two-component transcriptional response regulator OmpR family_2305	2305	18.3359	0.0773705	0.357242	0.784761
Transcriptional regulator ArsR family_3132	3132	36.6111	-0.205139	0.307411	0.784936
SSU ribosomal protein S16p_1190	1190	261.215	-0.34359	0.253718	0.785111
hypothetical protein_2706	2706	242.071	-0.306076	0.268103	0.785286
hypothetical protein_987	987	171.321	0.314792	0.264273	0.78546
hypothetical protein_1424	1424	590.197	0.448258	0.212554	0.785634
hypothetical protein_1984	1984	424.993	-0.424804	0.221359	0.785808
Arginine-ornithine antiporter ArcD_3099	3099	41.8317	-0.235479	0.294209	0.785982
Major intracellular serine protease precursor (EC 3_4_21_-)_2008	2008	38.3265	-0.231806	0.295543	0.786156
hypothetical protein_2851	2851	76.848	0.264683	0.282812	0.786329
hypothetical protein_389	389	48.8337	0.236502	0.293575	0.786502
Cysteine desulfurase (EC 2_8_1_7)_3025	3025	342.562	-0.045528	0.366813	0.786674
Transmembrane protein YfcA_2002	2002	51.135	-0.185516	0.312706	0.786847
RNA polymerase sporulation specific sigma factor SigH_67	67	213.64	0.379878	0.237915	0.787019
TPR repeats containing protein_701	701	49.732	0.208666	0.303386	0.787191
N-acetylglucosamine-1-phosphate uridyltransferase (EC 2_7_7_23) - Glucosamine-1-phosphate N-acetyltransferase (EC 2_3_1_157)_3594	3594	293.257	-0.497198	0.192701	0.787362
CO dehydrogenase accessory protein CooC (nickel insertion)_704	704	6745.16	0.241197	0.2908	0.787533
DUF819 domain-containing protein_1331	1331	15.6412	-0.115788	0.338651	0.787704
Stage III sporulation protein AC_1120	1120	23.0055	-0.0724127	0.35517	0.787875
Acetyl-CoA acetyltransferase (EC 2_3_1_9)_1001	1001	15960.2	-0.325547	0.258181	0.788046
Pur operon repressor PurR_3596	3596	77.2558	0.293501	0.270261	0.788216
Uncharacterized membrane spanning protein contains VanZ-like domain_1173	1173	37.0523	-0.216913	0.299353	0.788386
N-acetylmannosamine kinase (EC 2_7_1_60)_2234	2234	16.9283	-0.0836198	0.349938	0.788555
5-formyltetrahydrofolate cyclo-ligase (EC 6_3_3_2)_3533	3533	94.086	-0.37585	0.238181	0.788725
Regulatory sensor-transducer BlaR1-MecR1 family_579	579	16.4012	-0.0642034	0.357069	0.788894
Two-component system sensor histidine kinase_2722	2722	121.338	-0.435511	0.215358	0.789063
ABC transporter membrane-spanning permease Pep export Vex3_3418	3418	322.552	0.167393	0.317532	0.789232
UbiA polyprenyltransferase family protein_918	918	50.5555	-0.300319	0.266816	0.7894
hypothetical protein_1978	1978	130.053	-0.434102	0.215648	0.789568
hypothetical protein_860	860	9.5724	-0.0520993	0.361179	0.789736
putative integrase-recombinase_1092	1092	231.33	0.300539	0.266432	0.789903
Multimeric flavodoxin WrbA family protein diverged or disrupted_3261	3261	22.5395	0.15179	0.323065	0.790071
hypothetical protein_506	506	51.9047	0.143255	0.326195	0.790238
FIG00516595-hypothetical protein_349	349	49.6782	-0.260119	0.281591	0.790405
hypothetical protein_1057	1057	578.802	0.148785	0.323924	0.790571
NTP pyrophosphohydrolases including oxidative damage repair enzymes_805	805	150.564	-0.296579	0.267609	0.790737
Subtilin biosynthesis sensor protein spaK (EC 2_7_3_-)_461	461	72.8635	0.293085	0.268914	0.790903
Uncharacterized S1 RNA binding domain protein YitL_947	947	153.154	-0.405775	0.226037	0.791069
Dipicolinate synthase subunit A_2961	2961	544.707	0.1218	0.334042	0.791234
PTS system glucose-specific IIC component - PTS system glucose-specific IIB component (EC 2_7_1_199) - PTS system glucose-specific IIA component (EC 2_7_1_199)_2666	2666	1334.76	-0.429601	0.216905	0.7914
hypothetical protein_993	993	49.9077	-0.303691	0.264689	0.791564
hypothetical protein_2765	2765	27.9882	-0.138033	0.327653	0.791729
Anti-sigma-V factor RsiV_1510	1510	30.9907	-0.200078	0.303846	0.791894
hypothetical protein_3163	3163	85.6849	-0.299059	0.266097	0.792058
dTDP-4-dehydrorhamnose 35-epimerase (EC 5_1_3_13)_245	245	20.4169	0.0456666	0.361886	0.792222
UDP-N-acetylglucosamine--N-acetylmuramyl-(pentapeptide) pyrophosphoryl-undecaprenol N-acetylglucosamine transferase (EC 2_4_1_227)_2651	2651	630.854	0.281865	0.272235	0.792385
putative radical SAM superfamily protein_742	742	27.5939	-0.143277	0.324723	0.792549
Uncharacterized membrane spanning protein contains VanZ-like domain_2518	2518	49.5955	0.179886	0.310798	0.792712
Substrate-specific component TrpP of tryptophan ECF transporter_1988	1988	53.6086	0.228588	0.292305	0.792875
RidA-YER057c-UK114 superfamily protein_3230	3230	520.064	0.372191	0.237803	0.793037
hypothetical protein_1352	1352	21.5121	-0.104127	0.339224	0.7932
Peroxiredoxin Bcp-type (EC 1_11_1_15) - Chitinase (EC 3_2_1_14)_1380	1380	2182.76	0.0614717	0.355349	0.793362
Transcriptional regulator_661	661	61.1686	0.293081	0.267275	0.793524
Flagellar basal-body rod protein FlgG_295	295	78.6556	0.153682	0.31993	0.793686
Probable amino-acid permease protein YxeN_2180	2180	313.925	-0.400568	0.226369	0.793847
hypothetical protein_3523	3523	436.32	-0.392839	0.229262	0.794008
hypothetical protein_1160	1160	235.666	0.403828	0.225093	0.794169
Na(+)-dependent branched-chain amino acid transporter_2702	2702	6809.37	0.540251	0.173444	0.79433
ATP-dependent RNA helicase YfmL_2102	2102	23.2693	-0.162566	0.315923	0.79449
PTS system IIA component_2489	2489	20.5007	0.112632	0.334746	0.79465
Ribosome LSU-associated GTP-binding protein HflX_803	803	1239.24	-0.445367	0.209074	0.79481
Stage III sporulation protein AE_1122	1122	1068.86	0.242128	0.285663	0.79497
Phosphoserine phosphatase (EC 3_1_3_3)_919	919	26.4221	0.148197	0.320921	0.795129
hypothetical protein_456	456	60.2599	-0.174975	0.310333	0.795289
hypothetical protein_2241	2241	106.836	0.425288	0.216137	0.795448
Flagellar hook-basal body complex protein FliE_271	271	74.2538	-0.184561	0.306483	0.795606
Uracil phosphoribosyltransferase (EC 2_4_2_9)_3556	3556	81.6001	0.375712	0.234602	0.795765
ABC transporter ATP-binding protein (cluster 3 basic aa-glutamine-opines)_1815	1815	41.8784	-0.25088	0.281499	0.795923
Cell division-associated ATP-dependent zinc metalloprotease FtsH_668	668	768.13	0.284528	0.268804	0.796081
Nitrite reductase probable electron transfer 4Fe-S subunit (EC 1_7_1_4)_195	195	1518.12	-0.147897	0.320116	0.796239
N-acetyl-LL-diaminopimelate deacetylase homolog_185	185	93.7639	-0.0830401	0.344363	0.796396
Ribose ABC transporter substrate-binding protein RbsB (TC 3_A_1_2_1)_326	326	795.059	-0.252529	0.280673	0.796554
N-acyl-D-amino-acid deacylase (EC 3_5_1_81)_660	660	21.8277	-0.0810102	0.344975	0.796711
Spore photoproduct lyase (EC 4_1_99_14)_301	301	109.022	-0.361235	0.239753	0.796867
hypothetical protein_556	556	21555	-0.477681	0.19589	0.797024
Cell surface protein_1986	1986	167.678	0.0242664	0.365812	0.79718
FIG00519863-hypothetical protein_3748	3748	44.3426	-0.16895	0.311383	0.797336
Periplasmic [FeFe] hydrogenase large subunit (EC 1_12_7_2)_3370	3370	762.594	0.410586	0.220838	0.797492
hypothetical protein_2846	2846	4127.71	-0.322463	0.253846	0.797648
Alphaalpha-trehalose phosphorylase (2_4_1_64)_3139	3139	28.4453	-0.180318	0.306863	0.797803
Uncharacterized protein YjiM_1783	1783	931.146	-0.407183	0.221863	0.797958
SSU ribosomal protein S6p_3778	3778	189.716	0.342963	0.245553	0.798113
Polyferredoxin_3421	3421	28.9187	0.223224	0.290235	0.798268
PTS system cellobiose-specific IIC component_875	875	22.1373	0.135086	0.323045	0.798422
Transcriptional regulator YafY family_3156	3156	324.443	-0.437349	0.210113	0.798577
Bis-ABC ATPase YheS_189	189	71.8787	-0.32866	0.250683	0.798731
hypothetical protein_1638	1638	17.4698	0.132464	0.323805	0.798884
Arginine-ornithine antiporter ArcD_1743	1743	690.816	0.212807	0.29369	0.799038
ABC transporter-like sensor ATP-binding protein YxdL_2977	2977	27.5722	0.121786	0.327549	0.799191
hypothetical protein_3601	3601	242.628	0.256384	0.277147	0.799344
Permease of the drug-metabolite transporter (DMT) superfamily_2839	2839	2060.1	-0.553607	0.166368	0.799497
Stage IV sporulation protein B_1139	1139	27.1372	0.0959274	0.336934	0.79965
hypothetical protein_3192	3192	15.1295	0.104213	0.333735	0.799802
hypothetical protein_2050	2050	167.856	0.112039	0.330775	0.799954
DegV family protein_531	531	14.194	-0.0649275	0.348279	0.800106
Serine phosphatase RsbU regulator of sigma subunit_2684	2684	222.656	-0.457133	0.202164	0.800258
hypothetical protein_855	855	25.7751	-0.12786	0.324711	0.800409
diguanylate cyclase-phosphodiesterase (GGDEF & EAL domains) with PAS-PAC sensor(s)_486	486	230.534	-0.406504	0.220938	0.800561
Porphobilinogen deaminase (EC 2_5_1_61)_3474	3474	12.456	-0.0761476	0.343758	0.800712
N-acetylmuramoyl-L-alanine amidase (EC 3_5_1_28)_122	122	47.742	0.113678	0.32964	0.800862
hypothetical protein_1715	1715	21.9874	0.150263	0.315783	0.801013
hypothetical protein_3033	3033	85.5198	0.160818	0.311805	0.801163
Ribosome small subunit biogenesis RbfA-release protein RsgA_2573	2573	263.401	-0.330265	0.248818	0.801313
NAD-specific glutamate dehydrogenase (EC 1_4_1_2)_199	199	48021.6	-0.551644	0.166443	0.801463
Rubrerythrin_2893	2893	838.632	0.332511	0.24758	0.801613
Protein CotJA_2395	2395	191.719	-0.0210211	0.363057	0.801762
PTS system beta-glucoside-specific IIB component - PTS system beta-glucoside-specific IIC component - PTS system beta-glucoside-specific IIA component_3096	3096	12.4618	-0.12061	0.326103	0.801912
DNA-directed RNA polymerase beta subunit (EC 2_7_7_6)_77	77	3811.49	0.52974	0.174239	0.802061
Type IV prepilin peptidase TadV-CpaA_3582	3582	23.4084	0.138832	0.31901	0.802209
Putative endonuclease_520	520	38.4264	0.262054	0.273273	0.802358
hypothetical protein_909	909	184.526	0.0104582	0.366248	0.802506
hypothetical protein_1358	1358	19.5838	-0.0791983	0.34041	0.802654
hypothetical protein_1848	1848	23.3404	-0.132899	0.320402	0.802802
KH domain RNA binding protein YlqC_1191	1191	19.2594	-0.0303376	0.358192	0.80295
N-acetylmuramoyl-L-alanine amidase (EC 3_5_1_28)_2191	2191	46.9761	-0.237074	0.281705	0.803098
GTP-binding and nucleic acid-binding protein YchF_2662	2662	70.3846	-0.274644	0.267826	0.803245
Transcriptional regulator HxlR family_304	304	35.0431	0.0935522	0.334556	0.803392
Pyruvate-Oxaloacetate transcarboxylase domain protein_812	812	11.564	-0.110541	0.328108	0.803539
Acetyltransferase GNAT family_2033	2033	24.8847	-0.164541	0.308046	0.803685
Substrate-specific component BioY of biotin ECF transporter_2964	2964	13.2469	-0.120795	0.324133	0.803832
Hydroxymethylpyrimidine ABC transporter transmembrane component_1895	1895	144.068	0.102393	0.330887	0.803978
hypothetical protein_2155	2155	132.594	-0.309126	0.254669	0.804124
hypothetical protein_1997	1997	26.3334	0.124986	0.322448	0.80427
Aspartate aminotransferase (EC 2_6_1_1)_2485	2485	22.1708	0.141249	0.316217	0.804415
FMN adenylyltransferase (EC 2_7_7_2) - Riboflavin kinase (EC 2_7_1_26)_1252	1252	384.84	-0.517061	0.177678	0.804561
hypothetical protein_536	536	75.8898	0.237577	0.280375	0.804706
Uncharacterized MFS-type transporter_1647	1647	14.2673	-0.0708198	0.341573	0.804851
Manganese catalase (EC 1_11_1_6)_1591	1591	275.007	0.18868	0.298221	0.804995
Membrane protein_1707	1707	27.0186	0.10541	0.328662	0.80514
Glycerol-3-phosphate regulon repressor GlpR_754	754	205.15	-0.344338	0.240878	0.805284
Cobalt-precorrin-5B (C1)-methyltransferase (EC 2_1_1_195)_3482	3482	55.7978	0.280074	0.264416	0.805428
Sialic acid utilization regulator RpiR family_1274	1274	347.233	-0.304077	0.255556	0.805572
ATP phosphoribosyltransferase regulatory subunit (EC 2_4_2_17)_1498	1498	116.703	0.31409	0.251641	0.805716
Osmosensitive K+ channel histidine kinase KdpD_1868	1868	264.637	-0.44738	0.202553	0.805859
Molybdenum cofactor guanylyltransferase (EC 2_7_7_77)_2066	2066	32.2164	-0.126626	0.319838	0.806003
hypothetical protein_823	823	86.1321	0.321886	0.248228	0.806146
Ferredoxin reductase_364	364	36.5665	0.161601	0.306895	0.806288
hypothetical protein_541	541	67.3148	-0.208637	0.28945	0.806431
Multi antimicrobial extrusion protein (Na(+)-drug antiporter) MATE family of MDR efflux pumps_2104	2104	238.424	-0.438564	0.205324	0.806574
Thymidylate synthase ThyX (EC 2_1_1_148)_59	59	20.7408	-0.131601	0.317261	0.806716
Selenidewater dikinase (EC 2_7_9_3) @ selenocysteine-containing_2496	2496	138.179	0.288566	0.259719	0.806858
Lipoate-protein ligase A_744	744	142.637	-0.298331	0.255889	0.807
Spermidine-putrescine import ABC transporter ATP-binding protein PotA (TC 3_A_1_11_1)_3147	3147	17.102	0.0478524	0.347217	0.807141
Ribonucleotide reductase of class III (anaerobic) activating protein (EC 1_97_1_4)_125	125	282.529	0.522651	0.174029	0.807283
Uncharacterized transcriptional regulator YozG Cro-CI family_2038	2038	26.1879	-0.171978	0.301631	0.807424
PTS system mannose-specific IIA component (EC 2_7_1_191)_1019	1019	19.1312	0.0987935	0.328218	0.807565
hypothetical protein_929	929	12.8859	0.0962312	0.329112	0.807706
Transcriptional regulator_2145	2145	86.8187	0.0764359	0.336305	0.807847
Vancomycin (or other glycopeptides) response regulator VanR-VanG-type_1652	1652	310.696	-0.223902	0.282558	0.807987
Two-component system sensor histidine kinase_476	476	46.0703	0.240357	0.276554	0.808127
SCIFF radical SAM maturase_2751	2751	78.9585	-0.297741	0.255645	0.808267
TldE protein part of TldE-TldD proteolytic complex_2920	2920	327.799	-0.428551	0.207942	0.808407
Acetyltransferase GNAT family_1946	1946	44.1231	-0.0796638	0.334803	0.808547
ErfK-YbiS-YcfS-YnhG family protein_3001	3001	173.967	-0.220936	0.283374	0.808686
PTS system N-acetylglucosamine-specific IIA component (EC 2_7_1_193) - PTS system N-acetylglucosamine-specific IIB component (EC 2_7_1_193) - PTS system N-acetylglucosamine-specific IIC component_3100	3100	31.3273	-0.10033	0.327225	0.808825
TrsE-like protein_3437	3437	293.914	0.438233	0.204303	0.808964
Glycine reductase component B gamma subunit (EC 1_21_4_2) @ selenocysteine-containing_2340	2340	80515.9	0.383821	0.223999	0.809103
Acetoin dehydrogenase E1 component beta-subunit (EC 2_3_1_190)_41	41	71.3333	0.283969	0.260282	0.809242
Rossmann fold nucleotide-binding protein Smf possibly involved in DNA uptake_1210	1210	97.034	0.218287	0.2841	0.80938
hypothetical protein_1170	1170	21.3738	0.032096	0.351688	0.809518
hypothetical protein_859	859	80.0982	0.271955	0.264231	0.809656
hypothetical protein_2146	2146	141.567	-0.0677184	0.338252	0.809794
hypothetical protein_543	543	101.841	0.325024	0.244893	0.809932
hypothetical protein_994	994	13.6296	0.0763227	0.335047	0.810069
LysM domain-containing membrane protein_3647	3647	2787.21	0.240211	0.275587	0.810206
Multi antimicrobial extrusion protein (Na(+)-drug antiporter) MATE family of MDR efflux pumps_1491	1491	1509.94	0.387586	0.222089	0.810343
hypothetical protein_3064	3064	32.3829	-0.116969	0.320189	0.81048
Flagellar assembly protein FliH_274	274	84.7102	0.141429	0.311281	0.810617
Cell surface protein_477	477	1030.26	-0.23896	0.275781	0.810753
MBL-fold metallo-hydrolase superfamily_380	380	18.0901	-0.145337	0.309598	0.810889
hypothetical protein_1081	1081	1016.1	-0.343074	0.237917	0.811025
8-oxoguanine-DNA-glycosylase_210	210	26.3225	0.181564	0.296388	0.811161
Flagellar basal-body rod protein FlgF_294	294	74.2023	0.151399	0.306886	0.811297
Uncharacterized membrane protein YraQ family_2357	2357	716.904	-0.410807	0.213062	0.811432
Flagellar hook protein FlgE_279	279	62.7174	-0.185489	0.294496	0.811568
FIG006789-Stage V sporulation protein_3577	3577	222.867	0.386811	0.221647	0.811703
hypothetical protein_2791	2791	175.079	-0.354694	0.232888	0.811838
Oligoendopeptidase F_3325	3325	720.524	0.353822	0.23319	0.811972
4-hydroxy-2-oxoglutarate aldolase (EC 4_1_3_16) @ 2-dehydro-3-deoxyphosphogluconate aldolase (EC 4_1_2_14)_3742	3742	17.5046	0.106914	0.322167	0.812107
hypothetical protein_1008	1008	43.7671	0.0187466	0.353957	0.812241
Glycine-sarcosine-betaine reductase protein A @ selenocysteine-containing_2341	2341	21821.8	0.373314	0.226039	0.812375
PTS system cellobiose-specific IIC component_3759	3759	18.682	-0.0932407	0.326516	0.812509
hypothetical protein_698	698	23.6928	0.0996607	0.32417	0.812643
Putative hydrolase_2906	2906	45.8648	-0.213826	0.282993	0.812777
Sialic acid utilization regulator RpiR family_2233	2233	82.9689	-0.360108	0.230326	0.81291
Uncharacterized protein YteA_2597	2597	16.6639	0.0431276	0.344071	0.813043
N-acetylmuramoyl-L-alanine amidase_2398	2398	26.1922	0.125318	0.314382	0.813176
hypothetical protein_2848	2848	132.079	-0.377186	0.223596	0.813309
Acetaldehyde dehydrogenase (EC 1_2_1_10) @ Acetaldehyde dehydrogenase (EC 1_2_1_10) ethanolamine utilization cluster_1908	1908	30.2688	-0.176844	0.295418	0.813442
N-acetylmuramoyl-L-alanine amidase (EC 3_5_1_28)_989	989	29.6386	-0.122863	0.314765	0.813574
Transcriptional regulator LysR family_2335	2335	75.4392	-0.0626849	0.336339	0.813707
Ethanolamine utilization protein similar to PduU_1899	1899	174.33	-0.15472	0.303068	0.813839
Acetyltransferase_1214	1214	15.0713	-0.0881925	0.326757	0.813971
ATPase_3354	3354	824.871	0.220992	0.278806	0.814102
Spore protease GPR related protein_146	146	59.0181	0.178662	0.293765	0.814234
Iron-sulfur flavoprotein_1709	1709	34.7277	-0.170284	0.296758	0.814365
FIG069887-hypothetical protein_3563	3563	122.166	0.257735	0.265394	0.814497
Periplasmic [FeFe] hydrogenase large subunit (EC 1_12_7_2)_3460	3460	3993.28	0.333233	0.238383	0.814628
Cell division trigger factor (EC 5_2_1_8)_3362	3362	1622.75	-0.400634	0.214275	0.814759
Metal-dependent hydrolase_1966	1966	334.273	0.390522	0.217541	0.814889
Transcriptional regulator LysR family_1947	1947	18.0683	-0.113289	0.316332	0.81502
putative secreted protein_2151	2151	41.5126	0.178454	0.293079	0.81515
Oxidoreductase molybdopterin-binding_782	782	161.904	-0.366409	0.225975	0.81528
COG1649 predicted glycoside hydrolase_2768	2768	632.801	-0.399541	0.214004	0.81541
hypothetical protein_1761	1761	35.8253	0.0124044	0.351583	0.81554
RNA pseudouridylate synthase group 1_3663	3663	23.7846	0.115845	0.314699	0.81567
PTS system fructose-like IIC component FryC_2487	2487	84.6899	0.168815	0.295615	0.815799
Transcriptional regulator Xre family_2873	2873	686.727	0.362467	0.22659	0.815928
Epoxyqueuosine reductase (EC 1_17_99_6) QueG_527	527	52.1093	-0.16754	0.295733	0.816057
hypothetical protein_339	339	137.7	-0.253786	0.264973	0.816186
dTDP-glucose 46-dehydratase (EC 4_2_1_46)_246	246	364.126	-0.324109	0.239962	0.816315
hypothetical protein_3493	3493	12.6394	0.107236	0.316897	0.816444
Iron-sulfur flavoprotein_451	451	19.5931	-0.0336042	0.34272	0.816572
hypothetical protein_3696	3696	130.835	-0.0844176	0.324619	0.8167
Holo-[acyl-carrier-protein] synthase (EC 2_7_8_7)_3543	3543	50.9279	-0.2161	0.277917	0.816828
UDP-N-acetylmuramoyl-tripeptide--D-alanyl-D-alanine ligase (EC 6_3_2_10)_2655	2655	204.198	0.329459	0.237614	0.816956
Efflux ABC transporter ATP-binding protein_835	835	17.3155	0.14537	0.30249	0.817084
Permease of the drug-metabolite transporter (DMT) superfamily_1334	1334	57.064	-0.116182	0.312624	0.817211
Lactoylglutation lyase_651	651	11.8473	-0.0100566	0.349965	0.817339
Phosphomannomutase (EC 5_4_2_8)_1601	1601	1686.39	-0.480861	0.183411	0.817466
Mini-ribonuclease III_58	58	182.836	-0.353989	0.228232	0.817593
RNA polymerase sigma factor for flagellar operon_291	291	17.4326	0.0110275	0.349297	0.81772
Aspartokinase (EC 2_7_2_4)_1259	1259	828.67	0.283201	0.253049	0.817846
Glucosamine-6-phosphate deaminase (EC 3_5_99_6)_951	951	31.0735	0.210695	0.278358	0.817973
Beta-lactamase repressor BlaI_450	450	24.3614	-0.0365062	0.339493	0.818099
hypothetical protein_2455	2455	244.172	-0.291847	0.249416	0.818225
Uncharacterized amino acid permease GabP family_184	184	105.322	0.0547344	0.332655	0.818351
FIG00514161-hypothetical protein_407	407	27.2383	0.108432	0.313688	0.818477
Two-component system sensor histidine kinase_2307	2307	21.2211	0.100113	0.316509	0.818603
6-phospho-beta-glucosidase (EC 3_2_1_86)_3078	3078	39.6501	-0.122001	0.308762	0.818728
Stage III sporulation protein AG_1124	1124	209.301	0.161538	0.294609	0.818853
Imidazole glycerol phosphate synthase cyclase subunit_1504	1504	13.8395	0.0968685	0.317181	0.818979
hypothetical protein_1381	1381	26.0478	0.132675	0.304337	0.819104
hypothetical protein_3443	3443	55.6474	0.17841	0.288275	0.819228
ABC transporter permease protein (cluster 10 nitrate-sulfonate-bicarbonate)_936	936	21.2251	-0.108927	0.312568	0.819353
DNA topoisomerase I (EC 5_99_1_2)_1211	1211	181.544	0.243172	0.265391	0.819477
hypothetical protein_3016	3016	33.7029	0.0927212	0.317698	0.819602
Xylose-responsive transcription regulator ROK family_3058	3058	437.573	-0.264423	0.257151	0.819726
ABC transporter permease protein (cluster 3 basic aa-glutamine-opines)_763	763	68.6641	0.278669	0.252166	0.81985
Ribosomal-protein-S18p-alanine acetyltransferase (EC 2_3_1_128)_169	169	19.9087	-0.147413	0.298022	0.819974
4-hydroxyphenylacetate decarboxylase activating enzyme_173	173	2266.89	0.55397	0.155881	0.820097
Xanthine dehydrogenase iron-sulfur subunit (EC 1_17_1_4) - Xanthine dehydrogenase molybdenum binding subunit (EC 1_17_1_4)_3220	3220	19.2651	0.0489216	0.332102	0.820221
FIG00883731-hypothetical protein_1961	1961	27.8106	0.0833467	0.319948	0.820344
Hydrolase HAD superfamily_446	446	13.2328	-0.0710425	0.324062	0.820467
Stage IV sporulation protein FA (SpoIVFA)_142	142	26.373	0.0452846	0.332861	0.82059
DNA polymerase III subunits gamma and tau (EC 2_7_7_7)_16	16	713.725	0.283395	0.249824	0.820713
hypothetical protein_2336	2336	170.117	-0.0855658	0.318603	0.820836
Transcriptional regulators of sugar metabolism_2056	2056	79.5522	0.2332	0.26714	0.820958
hypothetical protein_1810	1810	290.593	-0.336319	0.231172	0.82108
Formate--tetrahydrofolate ligase (EC 6_3_4_3)_705	705	28503.9	0.258272	0.258334	0.821203
Nitroreductase family protein_850	850	409.746	-0.457599	0.188717	0.821325
hypothetical protein_1763	1763	27.6446	-0.139182	0.299439	0.821446
Transcriptional regulator AcrR family_548	548	37.335	-0.182807	0.284164	0.821568
hypothetical protein_3784	3784	2846.21	0.326659	0.233818	0.82169
hypothetical protein_2034	2034	391.956	-0.373942	0.217184	0.821811
hypothetical protein_3252	3252	30.9555	-0.0772733	0.319862	0.821932
hypothetical protein_542	542	213.584	0.423325	0.199801	0.822053
Ribosome recycling factor_2139	2139	301.552	-0.449449	0.190486	0.822174
ABC transporter-coupled two-component system fused permease protein_373	373	37.4863	-0.19456	0.278626	0.822295
Putative mannosyltransferase involved in polysaccharide biosynthesis_2779	2779	79.4106	0.299042	0.242472	0.822415
Efflux ABC transporter ATP-binding protein_1205	1205	18.3379	0.0798822	0.318234	0.822536
Ca2+-Na+ antiporter_772	772	519.474	0.195425	0.278167	0.822656
Acetyl-coenzyme A carboxyl transferase alpha chain (EC 6_4_1_2)_1930	1930	49.7862	0.14833	0.294427	0.822776
Electron bifurcating butyryl-CoA dehydrogenase electron transfer flavoprotein beta_997	997	18590.7	-0.32979	0.231606	0.822896
Undecaprenyl diphosphate synthase (EC 2_5_1_31)_2763	2763	134.89	0.0949652	0.312732	0.823016
Cell division-associated ATP-dependent zinc metalloprotease FtsH_3639	3639	1532.66	-0.338374	0.228556	0.823135
Diguanylate cyclase-phosphodiesterase domain 2_769	769	91.5501	-0.177091	0.284221	0.823255
Transcriptional regulator CPF_1694 Crp-Fnr family_2232	2232	25.0452	0.06241	0.323344	0.823374
Endonuclease IV (EC 3_1_21_2)_524	524	78.454	-0.208365	0.272956	0.823493
Uncharacterized protein YlxW_3353	3353	50.0764	-0.164634	0.287927	0.823612
hypothetical protein_656	656	26.3004	-0.0723028	0.319687	0.823731
Osmosensitive K+ channel histidine kinase KdpD_483	483	384.886	0.42699	0.197319	0.82385
Single-stranded-DNA-specific exonuclease RecJ_2748	2748	242.022	-0.336649	0.228367	0.823968
Uncharacterized UPF0750 membrane protein_2612	2612	15.1463	-0.0790915	0.31698	0.824087
Pyridine nucleotide-disulfide oxidoreductase NADH dehydrogenase (EC 1_6_99_3)_2537	2537	113.578	-0.128309	0.300015	0.824205
Predicted manganese transporter 11 TMS_1859	1859	46.7422	0.144746	0.294341	0.824323
Beta-lactamase class C-like and penicillin binding proteins (PBPs) superfamily_3244	3244	156.841	-0.370488	0.216578	0.824441
hypothetical protein_2298	2298	42.1799	-0.205128	0.273426	0.824558
RNA polymerase sporulation specific sigma factor SigK_1176	1176	273.56	0.0871474	0.314009	0.824676
hypothetical protein_216	216	46.9982	0.0628787	0.322196	0.824793
Lactate-responsive regulator LutR GntR family_1094	1094	39.2237	0.0951113	0.31094	0.824911
Ribosome hibernation promoting factor Hpf_160	160	77.6893	0.1881	0.278958	0.825028
2-oxoglutarate-2-oxoacid ferredoxin oxidoreductase gamma subunit (EC 1_2_7_-)_2425	2425	31.2021	0.0978796	0.309439	0.825145
Uncharacterized di-Fe4-S4 cluster-containing protein AF_1153_321	321	250.779	0.441751	0.191297	0.825261
4-hydroxyphenylacetate decarboxylase small subunit (EC 4_1_1_83)_172	172	103.86	0.22908	0.26411	0.825378
Electron bifurcating butyryl-CoA dehydrogenase electron transfer flavoprotein alpha_998	998	20024	-0.324692	0.231184	0.825494
Bacterioferritin (EC 1_16_3_1)_2914	2914	32.9259	0.150196	0.290438	0.825611
hypothetical protein_2404	2404	460.31	-0.465599	0.182628	0.825727
FIG005773-conserved membrane protein ML1361_1141	1141	134.998	-0.345483	0.2235	0.825843
ABC transporter-coupled two-component system signal transduction histidine kinase_1412	1412	20.1774	0.0584117	0.321176	0.825959
Transcriptional regulator MerR family_3245	3245	77.7272	-0.279241	0.245689	0.826075
FIG013354-hypothetical protein_139	139	13.0698	0.0350748	0.328668	0.82619
NADH-dependent reduced ferredoxin-NADP+ oxidoreductase subunit B_1487	1487	7115.99	-0.512071	0.166078	0.826306
Two-component transcriptional response regulator LuxR family_1206	1206	26.2689	0.0142589	0.335193	0.826421
Efflux ABC transporter permease-ATP-binding protein_178	178	21.7148	0.0559128	0.32098	0.826536
Altronate dehydratase (EC 4_2_1_7)_2926	2926	109.099	-0.22588	0.263184	0.826651
Uncharacterized protein YlxW_2649	2649	29.079	-0.144787	0.290737	0.826766
DNA integrity scanning protein DisA_32	32	375.659	-0.234675	0.260152	0.826881
Small acid-soluble spore protein alpha-type SASP_3301	3301	3852.57	0.130116	0.295538	0.826995
Pyruvate formate-lyase activating enzyme (EC 1_97_1_4)_770	770	134.167	-0.0944006	0.307209	0.82711
ABC1 family protein_2749	2749	188.599	-0.352965	0.219493	0.827224
hypothetical protein_1495	1495	513.207	-0.231702	0.260443	0.827338
hypothetical protein_1048	1048	19.6686	0.0609869	0.318299	0.827452
IAA acetyltransferase (EC 2_3_1_-)_609	609	27.5872	0.160299	0.28457	0.827566
hypothetical protein_480	480	18.0637	-0.110945	0.301221	0.82768
no significant homology__3304	3304	50.5607	0.0517553	0.321142	0.827793
Diaminopropionate ammonia-lyase (EC 4_3_1_15)_3227	3227	144.993	0.113656	0.300118	0.827907
Mannosylglycerate hydrolase (EC 3_2_1_170)_3084	3084	19.7434	-0.00325176	0.337479	0.82802
Fructokinase (EC 2_7_1_4)_1845	1845	19.0563	-0.0277683	0.329104	0.828133
Cellobiose phosphotransferase system YdjC-like protein_2935	2935	186.839	0.343128	0.222307	0.828246
hypothetical protein_3697	3697	163.129	-0.205993	0.268544	0.828359
ABC transporter membrane-spanning permease Pep export Vex1_3420	3420	68.0837	0.283946	0.242035	0.828471
hypothetical protein_3317	3317	18.2403	-0.0590354	0.318055	0.828584
hypothetical protein_1049	1049	14.1711	-0.00307496	0.336738	0.828696
CDP-diacylglycerol--glycerol-3-phosphate 3-phosphatidyltransferase (EC 2_7_8_5)_1264	1264	122.516	0.258401	0.250338	0.828808
DEAD-box ATP-dependent RNA helicase DeaD (= CshA) (EC 3_6_4_13)_773	773	834.901	0.215712	0.264706	0.82892
hypothetical protein_2941	2941	159.209	-0.227883	0.26051	0.829032
Possible hypoxanthine oxidase XdhD (EC 1_-_-_-)_2068	2068	131.881	-0.357107	0.216815	0.829144
FIG00522149-hypothetical protein_3414	3414	14.6896	-0.0456602	0.321718	0.829256
Phosphoglycolate phosphatase (EC 3_1_3_18)_3688	3688	144.698	-0.170686	0.27951	0.829367
ABC transporter permease protein_630	630	53.0259	0.162334	0.28183	0.829479
SepF FtsZ-interacting protein related to cell division_2618	2618	1414.98	-0.566796	0.145682	0.82959
Helix-turn-helix AraC type-Response regulator receiver_2885	2885	18.9602	0.0463502	0.320601	0.829701
Undecaprenyl-diphosphatase (EC 3_6_1_27)_1269	1269	236.546	-0.279177	0.242241	0.829812
Peptide deformylase (EC 3_5_1_88)_1792	1792	24.2092	0.132671	0.291424	0.829923
Glutamyl-tRNA synthetase (EC 6_1_1_17)_55	55	84.0085	0.245492	0.25345	0.830033
hypothetical protein_1010	1010	701.249	0.0450941	0.320733	0.830144
hypothetical protein_612	612	70.1719	0.218868	0.262211	0.830254
Efflux ABC transporter ATP-binding protein_734	734	43.2145	-0.19192	0.271147	0.830364
Dipicolinate synthase subunit B_2960	2960	267.812	0.0308227	0.325089	0.830474
hypothetical protein_1332	1332	38.6208	-0.160334	0.281611	0.830584
PTS system IIC component_3007	3007	253.142	0.183142	0.273819	0.830694
FIG00514192-hypothetical protein_2973	2973	458.653	-0.376336	0.209013	0.830804
hypothetical protein_3749	3749	85.3495	0.104531	0.30009	0.830913
hypothetical protein_223	223	18.6135	0.0721963	0.310903	0.831023
Predicted nicotinate-regulated transporter BH3254_2255	2255	32.4778	-0.183132	0.273708	0.831132
Foldase protein PrsA precursor (EC 5_2_1_8)_3579	3579	93.3642	-0.199237	0.268211	0.831241
Antirepressor [Bacteriophage A118]_1567	1567	127.809	0.291277	0.237202	0.83135
CRISPR-associated protein Cas1_2968	2968	186.529	-0.220162	0.260939	0.831459
Regulatory sensor-transducer BlaR1-MecR1 family_2283	2283	94.4979	-0.266371	0.245456	0.831568
Queuine tRNA-ribosyltransferase (EC 2_4_2_29)_2805	2805	250.134	0.310949	0.230444	0.831676
Efflux ABC transporter permease protein_736	736	48.8684	-0.199393	0.267664	0.831784
Mobile element protein_2296	2296	128.491	-0.338866	0.221003	0.831893
Cell division topological specificity factor MinE_1076	1076	522.213	-0.302348	0.233198	0.832001
DNA polymerase IV (EC 2_7_7_7)_912	912	33.1748	-0.109076	0.297681	0.832109
hypothetical protein_1939	1939	32.3715	-0.157974	0.281299	0.832217
Similar to citrate lyase beta subunit_1668	1668	50.7846	0.130375	0.290416	0.832324
hypothetical protein_3014	3014	45.6131	-0.18267	0.272801	0.832432
Transcriptional regulator MarR family_2401	2401	53.2604	-0.293564	0.235601	0.832539
Putative glycosyltransferase_2777	2777	58.3485	0.248894	0.250342	0.832647
Mobile element protein_441	441	298.875	-0.386797	0.2043	0.832754
hypothetical protein_2159	2159	1386.12	-0.432627	0.189025	0.832861
FIG00514474-hypothetical protein_259	259	102.032	-0.123123	0.292053	0.832968
hypothetical protein_1923	1923	359.173	0.224094	0.258139	0.833075
hypothetical protein_3524	3524	18.0538	0.0535582	0.314526	0.833181
Flagellum-specific ATP synthase FliI_275	275	194.148	-0.159988	0.278941	0.833288
Integral membrane protein_801	801	15.9962	-0.00421931	0.33038	0.833394
Similar to carbon monoxide dehydrogenase CooS subunit_194	194	4867.83	-0.0994182	0.298522	0.8335
hypothetical protein_2813	2813	63.6383	0.132693	0.287469	0.833606
Phage protein_2189	2189	27.3844	-0.00927522	0.328071	0.833712
Ribose-5-phosphate isomerase B (EC 5_3_1_6)_3557	3557	35.863	0.227274	0.255825	0.833818
hypothetical protein_2174	2174	35.431	0.0412189	0.317387	0.833924
Nitroreductase_234	234	48.4571	-0.183201	0.270382	0.83403
Biotin operon repressor - Biotin--protein ligase (EC 6_3_4_9)(EC 6_3_4_10)(EC 6_3_4_11)(EC 6_3_4_15)_3638	3638	16.7158	-0.0140594	0.326309	0.834135
Putative membrane-spanning protein_2729	2729	109.734	-0.190275	0.267861	0.83424
DNA replication helicase loader DnaC-DnaI_3768	3768	439.733	-0.425447	0.190004	0.834346
hypothetical protein_1011	1011	146.689	-0.222678	0.256949	0.834451
Oxidoreductase short-chain dehydrogenase-reductase family_76	76	146.213	-0.193625	0.266503	0.834556
SSU rRNA (adenine(1518)-N(6)-adenine(1519)-N(6))-dimethyltransferase (EC 2_1_1_182)_3602	3602	40.8106	0.188843	0.26801	0.83466
Ribosomal protein L7Ae family protein YlxQ_1247	1247	155.52	-0.253062	0.246713	0.834765
Ethanolamine utilization protein similar to PduV_1900	1900	162.355	-0.173097	0.273111	0.83487
Mannosylglycerate hydrolase (EC 3_2_1_170)_2566	2566	38.7333	0.094901	0.298832	0.834974
ABC transporter-coupled two-component system signal transduction histidine kinase_944	944	77.4144	0.13377	0.28567	0.835078
Co-activator of prophage gene expression IbrA_565	565	169.009	0.168996	0.273971	0.835182
Carbonic anhydrase-like protein MJ0304_2750	2750	67.3908	-0.235426	0.252014	0.835286
no significant homology_ Putative N-terminal signal sequence and 2 putative transmembrane regions were found by PSORT__864	864	18.5461	-0.00170767	0.329028	0.83539
Positive regulator of CheA protein activity (CheW)_503	503	23.5876	0.0534251	0.31185	0.835494
Argininosuccinate synthase (EC 6_3_4_5)_1824	1824	53.0403	0.180644	0.269827	0.835598
Hcp transcriptional regulator HcpR (Crp-Fnr family)_2173	2173	73.3241	-0.252648	0.246087	0.835701
Vancomycin (or other glycopeptides) histidine kinase VanS-VanG-type_1653	1653	403.782	-0.191695	0.266153	0.835804
N-acyl-D-amino-acid deacylase (EC 3_5_1_81)_3225	3225	32.2041	0.0371151	0.31693	0.835908
Muramoyltetrapeptide carboxypeptidase (EC 3_4_17_13)_1340	1340	22.549	-0.0721083	0.305397	0.836011
L-seryl-tRNA(Sec) selenium transferase (EC 2_9_1_1)_2495	2495	128.215	0.208618	0.260219	0.836114
Antiholin-like protein LrgA_1386	1386	12.523	-0.00151392	0.328264	0.836217
CRISPR-associated negative autoregulator Cas7-Cst2_2972	2972	35.4033	-0.126666	0.286748	0.836319
hypothetical protein_1181	1181	13.3834	-0.0324699	0.317547	0.836422
ABC transporter-coupled two-component system LuxR family response regulator_1954	1954	471.033	-0.369329	0.206941	0.836524
Transcription regulator [contains diacylglycerol kinase catalytic domain]_2055	2055	78.7096	0.181049	0.268707	0.836627
spore cortex-lytic enzyme SleC_514	514	4037.47	0.0301252	0.318214	0.836729
Valyl-tRNA synthetase (EC 6_1_1_9)_3308	3308	296.23	0.281262	0.235777	0.836831
putative signaling protein_3406	3406	231.192	-0.319313	0.223245	0.836933
Integrase-recombinase xerD_1926	1926	259.736	-0.244884	0.247582	0.837035
Lead cadmium zinc and mercury transporting ATPase - Copper-translocating P-type ATPase_1665	1665	7857.16	-0.478322	0.170952	0.837137
Transcriptional regulator_2035	2035	20.0977	-0.0920264	0.297533	0.837238
Ribonuclease HII (EC 3_1_26_4)_1199	1199	82.777	-0.204817	0.260548	0.83734
hypothetical protein_3661	3661	273.677	0.0481423	0.311718	0.837441
ABC transporter permease protein 1 (cluster 1 maltose-g3p-polyamine-iron)_3469	3469	26.1584	0.0764827	0.302263	0.837542
Glutamate 23-aminomutase (EC 5_4_3_9)_2251	2251	460.077	0.320947	0.221963	0.837643
Transcriptional repressor CcpN MarR family_2410	2410	93.8901	0.305776	0.226918	0.837744
Flagellar biosynthesis protein FlgN_251	251	157.398	-0.141655	0.280355	0.837845
sodium-solute symporter putative_666	666	28.8998	0.0482187	0.310845	0.837946
hypothetical protein_2922	2922	40.2447	-0.0636779	0.305778	0.838046
Transcriptional regulator MarR family_865	865	18.9343	0.0527981	0.309242	0.838147
Molybdenum cofactor cytidylyltransferase (EC 2_7_7_76)_2065	2065	24.3016	0.0732146	0.302454	0.838247
Related to HTH domain of SpoOJ-ParA-ParB-repB family involved in chromosome partitioning_932	932	2227.85	0.347533	0.212909	0.838347
Flagellar biosynthesis protein FliO_284	284	55.981	-0.0923844	0.296032	0.838448
hypothetical protein_952	952	814.168	-0.280863	0.234549	0.838548
Amidohydrolase family protein_3273	3273	35.6563	-0.0891774	0.297053	0.838647
PTS system fructose-specific IIA component (EC 2_7_1_202) - PTS system fructose-specific IIB component (EC 2_7_1_202) - PTS system fructose-specific IIC component_2266	2266	24.2081	0.0538688	0.308567	0.838747
hypothetical protein_1005	1005	17.6399	-0.00980045	0.322854	0.838847
Transcriptional regulator LysR family_2674	2674	134.291	0.210623	0.25736	0.838946
hypothetical protein_3588	3588	135.266	0.340245	0.214923	0.839046
hypothetical protein_2037	2037	19.3275	-0.00911603	0.322757	0.839145
Domain of unknown function - Efflux ABC transporter permease protein_1203	1203	80.6049	-0.284488	0.233051	0.839244
Transcriptional regulator LysR family_220	220	64.9718	-0.151903	0.276108	0.839343
Regulatory protein RecX_2524	2524	13.7147	0.0194785	0.319063	0.839442
Uncharacterized membrane protein YuzA_3630	3630	19.8097	-0.0208542	0.31859	0.839541
Iron-sulfur flavoprotein_2683	2683	26.0323	-0.0804801	0.299104	0.839639
Transcriptional regulator GntR family domain - Aspartate aminotransferase (EC 2_6_1_1)_2284	2284	256.17	-0.283632	0.232789	0.839738
Imidazole glycerol phosphate synthase amidotransferase subunit HisH_1502	1502	190.995	0.198307	0.26034	0.839836
Putative Xaa-His dipeptidase_1968	1968	865.854	0.311611	0.223377	0.839934
NADP-dependent malic enzyme (EC 1_1_1_40)_941	941	24.8434	0.0578027	0.305605	0.840033
Activator of (R)-2-hydroxyglutaryl-CoA dehydratase_1808	1808	820.741	0.400671	0.194351	0.840131
hypothetical protein_2872	2872	485.018	0.23516	0.247972	0.840229
Xanthine dehydrogenase iron-sulfur subunit (EC 1_17_1_4)_2083	2083	17.2268	0.0319644	0.313769	0.840326
Bacitracin export permease protein BceB_3047	3047	27.1577	-0.0898338	0.294793	0.840424
hypothetical protein_2128	2128	181.427	-0.310522	0.22331	0.840522
Acetoin dehydrogenase E1 component alpha-subunit (EC 2_3_1_190)_40	40	30.0953	-0.0555968	0.305763	0.840619
Copper-translocating P-type ATPase (EC 3_6_3_4)_2111	2111	830.925	-0.226599	0.250383	0.840717
FIG00524451-hypothetical protein_3431	3431	657.965	0.420007	0.187765	0.840814
alpha-xylosidase (EC 3_2_1_177)_3063	3063	82.382	0.187306	0.263041	0.840911
ATP-dependent DNA helicase_431	431	64.2171	0.116985	0.285801	0.841008
CAAX amino terminal protease family protein_174	174	131.591	0.348554	0.210662	0.841105
phosphodiesterase MJ0936 family_990	990	81.0551	-0.272411	0.235268	0.841201
13-propanediol dehydrogenase (EC 1_1_1_202)_300	300	533.444	-0.346215	0.211292	0.841298
Galactoside O-acetyltransferase (EC 2_3_1_18)_1699	1699	73.3757	-0.214707	0.253776	0.841395
Flagellar motor switch protein FliN_297	297	39.7976	-0.0787313	0.297644	0.841491
hypothetical protein_872	872	88.7659	-0.273181	0.234814	0.841587
RNA-binding protein Jag_3792	3792	18.9735	-0.0939362	0.292674	0.841684
Putative DNA-binding protein_1721	1721	102.023	0.143174	0.276359	0.84178
hypothetical protein_2304	2304	73.239	0.111627	0.286445	0.841876
Mg(2+)-transport-ATPase-associated protein MgtC_3326	3326	27.3876	0.0626857	0.302186	0.841971
FIG00513240-hypothetical protein_2874	2874	55.4849	0.0963974	0.291227	0.842067
Pyruvate formate-lyase activating enzyme (EC 1_97_1_4)_1038	1038	111.378	-0.237452	0.245578	0.842163
hypothetical protein_3511	3511	26.2573	0.11666	0.284336	0.842258
CRISPR-associated protein Cas5_2971	2971	100.713	-0.154786	0.271742	0.842354
hypothetical protein_3228	3228	31.178	-0.0731173	0.297805	0.842449
2-oxoglutarate-2-oxoacid ferredoxin oxidoreductase alpha subunit (EC 1_2_7_-)_2203	2203	57.2815	0.107754	0.286421	0.842544
Translocation-enhancing protein TepA_1260	1260	463.531	0.239467	0.244134	0.842639
TrsK-like protein_3442	3442	140.317	0.313096	0.220461	0.842734
ABC transporter permease protein (cluster 3 basic aa-glutamine-opines)_2179	2179	462.822	-0.281893	0.230324	0.842829
hypothetical protein_464	464	28.6975	-0.0832416	0.293962	0.842923
Sorbitol operon transcription regulator_2414	2414	16.3266	-0.00974661	0.317386	0.843018
Dihydroorotate dehydrogenase-like protein_3222	3222	37.4728	-0.0765516	0.295817	0.843113
Signal recognition particle receptor FtsY_1187	1187	97.7319	0.138356	0.275968	0.843207
COG2102-Predicted ATPases of PP-loop superfamily_1359	1359	127.278	0.274187	0.232338	0.843301
Two-component transcriptional response regulator LuxR family_2919	2919	199.053	-0.230128	0.246421	0.843395
Efflux ABC transporter ATP-binding protein_3405	3405	13.7645	-0.0155471	0.31505	0.843489
Transcriptional regulator Crp-Fnr family_601	601	119.82	-0.161408	0.268209	0.843583
Flagellar motor switch protein FliM_296	296	107.883	0.0824104	0.293256	0.843677
ABC transporter-coupled two-component system ATP-binding protein_372	372	22.105	-0.0486169	0.303931	0.843771
Stage IV sporulation protein A_2625	2625	5817.41	0.263627	0.235197	0.843864
Uracil permease_2592	2592	39.6063	0.0619241	0.299504	0.843958
hypothetical protein_1047	1047	70.9067	-0.124426	0.279544	0.844051
Nucleoid-associated protein YaaK_17	17	76.4241	0.187333	0.259358	0.844144
Ferrous iron transporter FeoB_1467	1467	3490.31	-0.0436219	0.305208	0.844238
Phosphoglycerate mutase family protein_3489	3489	84.3699	0.161041	0.267709	0.844331
PTS system cellobiose-specific IIB component (EC 2_7_1_205)_3762	3762	26.9723	0.0785047	0.293892	0.844424
FIG00513482-hypothetical protein_2580	2580	50.6048	-0.130941	0.277164	0.844516
Protein of unknown function DUF45_1513	1513	31.6564	-0.147714	0.271761	0.844609
Nitric oxide reductase activation protein NorQ_355	355	50.0881	0.170761	0.264284	0.844702
Hydrolase alpha-beta fold family_2226	2226	37.1206	-0.0656324	0.297742	0.844794
Multidrug-efflux transporter transcription regulator BltR_958	958	40.5555	0.1954	0.25624	0.844887
hypothetical protein_616	616	141.544	-0.30742	0.220555	0.844979
Glycosyl transferase family 2_2774	2774	80.0372	-0.10971	0.283486	0.845071
Transcriptional regulator RpiR family_2043	2043	2455.87	0.357631	0.204539	0.845163
Uncharacterized protein ELI_0500_580	580	56.9793	-0.158938	0.26769	0.845255
16S rRNA (cytosine(967)-C(5))-methyltransferase (EC 2_1_1_176)_2578	2578	109.967	0.250079	0.238501	0.845347
hypothetical protein_1890	1890	458.933	-0.289901	0.225789	0.845439
Sporulation-specific protease YabG_3649	3649	116.639	-0.0724453	0.294919	0.84553
Quinolinate synthetase (EC 2_5_1_72)_2362	2362	27.9368	0.138658	0.273739	0.845622
Pyrrolidone-carboxylate peptidase (EC 3_4_19_3)_1711	1711	32.0337	-0.082785	0.291456	0.845713
Maltose-6-phosphate glucosidase (EC 3_2_1_122)_2510	2510	128.904	-0.201745	0.253652	0.845804
Uncharacterized protease YrrO_1154	1154	117.645	-0.335818	0.211029	0.845896
Transcriptional regulator MarR family_452	452	31.2032	0.0331198	0.306893	0.845987
hypothetical protein_3062	3062	66.5213	0.163946	0.265346	0.846078
Fumarate hydratase class I alpha region (EC 4_2_1_2) L(+)-tartrate dehydratase alpha subunit (EC 4_2_1_32)_939	939	19.6699	0.024365	0.309497	0.846168
FIG00518204-hypothetical protein_634	634	23.631	-0.074897	0.29343	0.846259
ABC transporter ATP-binding protein_2858	2858	38.143	0.168563	0.26359	0.84635
hypothetical protein_166	166	69.5212	-0.144177	0.271256	0.84644
Cobalt-precorrin-3 C(17)-methyltransferase (EC 2_1_1_272)_3477	3477	31.7661	0.00689606	0.314716	0.846531
Glycerol kinase (EC 2_7_1_30)_752	752	26.8439	0.0714524	0.294233	0.846621
Anti-sigma F factor antagonist_783	783	26.0435	-0.0787047	0.291792	0.846711
Transcriptional antiterminator of lichenan operon BglG family_2490	2490	100.972	0.133814	0.274193	0.846802
putative lipoprotein_2483	2483	148.861	-0.185306	0.257775	0.846892
Flagellar biosynthesis protein FliS_256	256	31.1584	-0.0153106	0.311364	0.846981
Flagellar biosynthesis protein FliS_257	257	265.942	-0.169169	0.262592	0.847071
Pyruvate formate-lyase (EC 2_3_1_54)_771	771	1550.28	-0.143669	0.270637	0.847161
Two-component system sensor histidine kinase_1706	1706	30.9083	0.0346482	0.304977	0.847251
Lysophospholipase L2 (EC 3_1_1_5)_1594	1594	51.6698	-0.20532	0.250979	0.84734
Transcriptional regulator AdhR MerR family_3234	3234	15.0314	0.00591691	0.313819	0.84743
S-adenosylhomocysteine deaminase (EC 3_5_4_28) Methylthioadenosine deaminase (EC 3_5_4_31)_2705	2705	116.423	-0.273915	0.229174	0.847519
hypothetical protein_1658	1658	33.2844	0.0763593	0.291505	0.847608
CO dehydrogenase (ferredoxin)-acetyl-CoA synthase CO dehydrogenase subunit (EC 1_2_7_4)_703	703	22943	0.150775	0.267989	0.847697
hypothetical protein_1689	1689	21.8616	-0.0779161	0.290945	0.847786
Flagellar protein FliJ_276	276	25.8857	0.0717608	0.292645	0.847875
Two-component system sensor histidine kinase_2918	2918	334.585	-0.472538	0.166234	0.847964
Molybdopterin dehydrogenase FAD-binding subunit_2096	2096	21.3012	-0.0679284	0.293647	0.848052
MBL-fold metallo-hydrolase superfamily_2744	2744	30.3543	0.0430234	0.301411	0.848141
Exoenzymes regulatory protein AepA precursor_2889	2889	105.599	0.173702	0.260175	0.848229
Cold shock protein of CSP family_903	903	30.2436	-0.0931698	0.285255	0.848318
Asparagine synthetase [glutamine-hydrolyzing] (EC 6_3_5_4)_394	394	19.193	-0.0503214	0.298723	0.848406
ABC transporter permease protein (cluster 13 osmolytes) - ABC transporter substrate-binding protein (cluster 13 osmolytes)_914	914	3550.21	-0.260049	0.232705	0.848494
hypothetical protein_3529	3529	21.7084	0.0595399	0.295654	0.848582
hypothetical protein_1768	1768	24.9205	-0.0486236	0.299058	0.84867
hypothetical protein_2685	2685	119.931	0.197289	0.252188	0.848758
6-phospho-beta-glucosidase (EC 3_2_1_86)_3116	3116	20.6836	0.0368912	0.302541	0.848846
Uncharacterized protein MJ0531_826	826	72.7906	0.192864	0.25354	0.848934
ATPase component of general energizing module of ECF transporters_1788	1788	493.734	0.125846	0.274564	0.849021
putative membrane-associated phospholipid phosphatase PAP2 superfamily_2690	2690	18.3638	-0.047208	0.29911	0.849109
hypothetical protein_3211	3211	90.5671	-0.155449	0.265074	0.849196
hypothetical protein_2733	2733	27.4867	-0.0481471	0.298514	0.849283
ABC transporter ATP-binding protein (cluster 1 maltose-g3p-polyamine-iron) ABC transporter ATP-binding protein (cluster 10 nitrate-sulfonate-bicarbonate)_2350	2350	28.1609	-0.0380427	0.301655	0.84937
hypothetical protein_3200	3200	36.6348	0.0334783	0.303083	0.849457
GTP-binding protein Obg_1089	1089	68.36	0.150685	0.266161	0.849544
Transcriptional regulator AcrR family_2208	2208	500.982	-0.457172	0.170096	0.849631
ABC transporter-coupled two-component system ATP-binding protein_1413	1413	18.7802	-0.0570402	0.295437	0.849718
UPF0750 membrane protein YvjA_1840	1840	449.053	-0.457525	0.169922	0.849805
FIG015373-Membrane protein_1713	1713	31.1029	-0.0754232	0.289592	0.849891
hypothetical protein_1389	1389	86.8273	-0.17365	0.258761	0.849978
N-acyl-L-amino acid amidohydrolase (EC 3_5_1_14)_3098	3098	29.5563	0.105058	0.28022	0.850064
Maltose-6-phosphate glucosidase (EC 3_2_1_122)_877	877	35.1523	0.0613548	0.293678	0.85015
Ser-Thr protein phosphatase family protein_3686	3686	82.8354	0.263753	0.230346	0.850237
Rieske FeS-domain containing oxidoreductase_2264	2264	67.7584	0.193944	0.252149	0.850323
Uncharacterized protein YyaL_1592	1592	1377.24	-0.207293	0.247897	0.850409
LSU ribosomal protein L13p (L13Ae)_119	119	46.652	0.219477	0.24392	0.850494
23-cyclic-nucleotide 2-phosphodiesterase (EC 3_1_4_16)_675	675	39.1665	0.0796342	0.287619	0.85058
Ferric uptake regulation protein FUR_1224	1224	441.853	-0.249608	0.234389	0.850666
hypothetical protein_2364	2364	757.365	-0.197076	0.250645	0.850751
Site-specific recombinase_741	741	2561.56	-0.290287	0.221424	0.850837
PRD-PTS system IIA 2 domain protein_3082	3082	49.4556	-0.103537	0.279523	0.850922
Phosphate regulon transcriptional regulatory protein PhoB (SphR)_3253	3253	20.4932	-0.0606941	0.29276	0.851008
DNA gyrase subunit B (EC 5_99_1_3)_5	5	290.537	0.422794	0.179849	0.851093
Transaldolase (EC 2_2_1_2)_3105	3105	60.3773	0.161197	0.261197	0.851178
6-phosphofructokinase (EC 2_7_1_11)_3448	3448	34.5623	-0.119928	0.274014	0.851263
NPQTN specific sortase B_2719	2719	116.944	-0.159025	0.261835	0.851348
Competence protein F homolog phosphoribosyltransferase domain protein YhgH required for utilization of DNA as sole source of carbon and energy_150	150	30.5695	0.0759169	0.287294	0.851433
FIG099352-hypothetical protein_215	215	166.512	0.0353178	0.299816	0.851517
ATP-dependent RNA helicase YxiN_2186	2186	27.704	-0.0648345	0.290397	0.851602
Arginine utilization regulatory protein RocR_419	419	27.1075	-0.0576854	0.292588	0.851687
PTS system IIC component UlaA-type_2549	2549	31.8283	-0.0556342	0.293176	0.851771
Phosphohydrolase from calcineurin family_1040	1040	144.895	0.215936	0.243379	0.851855
hypothetical protein_2820	2820	247.651	-0.150988	0.263472	0.85194
[4Fe-4S]-AdoMet protein YtqA_1356	1356	59.8956	-0.17791	0.255107	0.852024
Thioredoxin_2343	2343	2878.58	0.354007	0.200458	0.852108
Efflux ABC transporter ATP-binding protein_319	319	96.1879	0.151253	0.263366	0.852192
hypothetical protein_343	343	10501.2	0.14864	0.264171	0.852276
Catalyzes the cleavage of p-aminobenzoyl-glutamate to p-aminobenzoate and glutamate subunit B_331	331	375.286	-0.140379	0.266725	0.852359
hypothetical protein_1281	1281	45.3284	0.0916116	0.281558	0.852443
RNA polymerase sigma factor SigV_1509	1509	32.7034	-0.0322921	0.299868	0.852527
ABC transporter ATP-binding protein_629	629	31.9804	-0.0949164	0.280358	0.85261
Phenylalanyl-tRNA synthetase alpha chain (EC 6_1_1_20)_685	685	74.4084	0.0679438	0.28862	0.852693
Two-component system response regulator protein_3298	3298	612.655	0.444838	0.171815	0.852777
Stage IV sporulation protein B_798	798	142.227	0.0504045	0.293848	0.85286
hypothetical protein_1464	1464	842.657	-0.509356	0.151782	0.852943
probable enzyme with TIM-barrel fold_974	974	59.6392	0.0166148	0.304126	0.853026
hypothetical protein_3239	3239	53.7283	-0.228169	0.23865	0.853109
Guanosine-35-bis(diphosphate) 3-pyrophosphohydrolase (EC 3_1_7_2) - GTP pyrophosphokinase (EC 2_7_6_5) (p)ppGpp synthetase II_2746	2746	146.841	-0.274195	0.224231	0.853192
Nitrite reductase probable [NAD(P)H] subunit (EC 1_7_1_4)_196	196	1872.54	0.00438207	0.307578	0.853275
hypothetical protein_3412	3412	34.5436	0.0776146	0.284949	0.853357
FIG017108-hypothetical protein_1084	1084	109.701	-0.134805	0.267198	0.85344
Malonate transporter_3209	3209	206.976	0.265815	0.226724	0.853522
Glycine reductase component B beta subunit (EC 1_21_4_2) - Glycine reductase component B alpha subunit (EC 1_21_4_2)_2342	2342	64698.2	0.327284	0.207668	0.853605
hypothetical protein_2059	2059	254.409	0.171549	0.255491	0.853687
diguanylate cyclase-phosphodiesterase (GGDEF & EAL domains) with PAS-PAC sensor(s)_1488	1488	1084.19	-0.453732	0.16845	0.853769
UPF0348 protein family_1099	1099	86.6235	-0.301888	0.215171	0.853851
RND efflux system inner membrane transporter_2403	2403	1337.88	-0.501823	0.153512	0.853933
oligopeptide transporter OPT family_1345	1345	13124.8	-0.476468	0.161106	0.854015
putative ATP-dependent DNA helicase YjcD_760	760	187.799	0.200939	0.245796	0.854097
hypothetical protein_3311	3311	18.5601	-0.0309289	0.297835	0.854179
Aconitate hydratase (EC 4_2_1_3)_846	846	61.3804	0.146316	0.262348	0.85426
hypothetical protein_552	552	97.9279	0.0752062	0.284067	0.854342
Kinase similar to eukaryotic-like N-acetylglucosamine kinase_3038	3038	25.5656	0.0691365	0.285914	0.854423
putative lipoprotein_1025	1025	312.832	0.205095	0.244154	0.854505
Transcription-repair coupling factor_3580	3580	163.411	0.165387	0.256245	0.854586
Mannose-1-phosphate guanylyltransferase (EC 2_7_7_13)_2780	2780	78.2862	0.210021	0.242423	0.854667
hypothetical protein_2603	2603	2292.4	-0.365989	0.194246	0.854748
hypothetical protein_3189	3189	49.0586	0.133869	0.265236	0.854829
hypothetical protein_2560	2560	23.4189	-0.0229575	0.299151	0.85491
hypothetical protein_1570	1570	313.98	0.424708	0.176138	0.854991
Flavodoxin_824	824	571.337	0.461983	0.164692	0.855072
LD-transpeptidase_2955	2955	2701.61	-0.424137	0.176235	0.855153
Cytidine deaminase (EC 3_5_4_5)_2437	2437	49.9789	0.162047	0.256374	0.855233
Intracellular protease_3155	3155	60.5777	-0.204549	0.243347	0.855314
Spore maturation protein A_3620	3620	176.844	0.154049	0.258796	0.855394
MBL-fold metallo-hydrolase superfamily_1924	1924	799.868	0.198823	0.244919	0.855474
Cell wall-binding protein_2481	2481	87.0271	0.0795599	0.281319	0.855555
hypothetical protein_1807	1807	336.099	0.23091	0.234942	0.855635
hypothetical protein_2393	2393	37.3411	-0.10334	0.273747	0.855715
Flagellar motor rotation protein MotA_755	755	26.077	-0.039081	0.293326	0.855795
Ribose ABC transporter ATP-binding protein RbsA (TC 3_A_1_2_1)_327	327	1635.17	-0.16791	0.253845	0.855875
Uncharacterized protein YmxH_1258	1258	72.2886	0.112567	0.270697	0.855954
hypothetical protein_348	348	43.998	-0.0671077	0.284562	0.856034
FIG00514141-hypothetical protein_3454	3454	36.8623	0.114875	0.269598	0.856114
LSU rRNA pseudouridine(1911-1915-1917) synthase (EC 5_4_99_23)_2594	2594	87.1309	0.0878338	0.277831	0.856193
ABC transporter substrate-binding protein (cluster 11 riboflavin-purine nucleoside-unknown)_532	532	59.6897	0.158817	0.256182	0.856273
Probable poly(beta-D-mannuronate) O-acetylase (EC 2_3_1_-)_2540	2540	61.2272	0.173652	0.251634	0.856352
Cell surface protein_2783	2783	234.929	-0.220029	0.237495	0.856431
hypothetical protein_186	186	25.7881	-0.000304092	0.304391	0.85651
ATP-dependent RNA helicase BA2475_844	844	29.6433	0.0524215	0.288481	0.856589
Spore germination endopeptidase Gpr (EC 3_4_24_78)_2471	2471	441.471	0.134029	0.263633	0.856668
Exonuclease SbcD_984	984	131.257	0.183056	0.248631	0.856747
Amidohydrolase family protein_2177	2177	86.4533	-0.0785281	0.28038	0.856826
Thioredoxin family protein_3422	3422	25.197	-0.0110409	0.30085	0.856905
Thioredoxin reductase (EC 1_8_1_9)_2115	2115	40.2842	0.00594443	0.302301	0.856984
Poly(glycerophosphate chain) D-alanine transfer protein DltD_2903	2903	345.182	-0.222698	0.236199	0.857062
ATP synthase F0 sector subunit a (EC 3_6_3_14)_3551	3551	936.035	0.346352	0.198617	0.857141
hypothetical protein_1136	1136	48.5239	-0.192755	0.245225	0.857219
UPF0297 protein YrzL_1220	1220	92.3466	-0.161584	0.254678	0.857297
Huntingtin interacting protein HYPE homolog_622	622	697.083	-0.492812	0.154017	0.857375
Chaperone protein DnaK_2462	2462	16682.1	0.180244	0.248894	0.857454
Acyl-CoA-1-acyl-sn-glycerol-3-phosphate acyltransferase (EC 2_3_1_51)_1857	1857	130.398	-0.24837	0.228194	0.857532
hypothetical protein_1828	1828	99.4513	-0.123876	0.265935	0.85761
hypothetical protein_563	563	28.1425	-0.051854	0.287603	0.857688
Flagellar motor rotation protein MotB_282	282	188.242	-0.172808	0.250822	0.857765
Transcriptional regulator MerR family_1826	1826	54.561	-0.189091	0.245458	0.857843
ABC transporter substrate-binding protein (cluster 3 basic aa-glutamine-opines) - Sensory histidine kinase AtoS-like_1775	1775	108.663	-0.201394	0.241704	0.857921
Iron-sulfur cluster-binding protein_3388	3388	51.6802	0.107508	0.269904	0.857998
hypothetical protein_3598	3598	92.4418	0.135167	0.261524	0.858076
ADP-ribose pyrophosphatase of COG1058 family (EC 3_6_1_13) - Nicotinamide-nucleotide amidase (EC 3_5_1_42)_1351	1351	64.3727	0.146079	0.2582	0.858153
putative flavodoxin_1714	1714	36.7081	0.175441	0.249195	0.85823
Excinuclease ABC subunit C_3463	3463	235.874	0.235176	0.231039	0.858308
hypothetical protein_2188	2188	122.187	-0.0760978	0.279005	0.858385
hypothetical protein_2794	2794	165050	-0.451074	0.165758	0.858462
hypothetical protein_1598	1598	54.7233	-0.186098	0.245665	0.858539
Cystathionine beta-lyase (EC 4_4_1_8)_2734	2734	38.1971	0.0673563	0.281275	0.858616
Porphobilinogen synthase (EC 4_2_1_24)_3472	3472	112.377	0.189987	0.244257	0.858692
Predicted molybdate-responsive regulator YvgK in bacilli_881	881	377.824	0.25424	0.224802	0.858769
PTS system cellobiose-specific IIC component_154	154	25.9448	0.0328447	0.291527	0.858846
ABC transporter-like sensor and permease protein YxdM_2976	2976	46.6883	-0.117891	0.265802	0.858922
ATP phosphoribosyltransferase (EC 2_4_2_17)-HisGs_1499	1499	84.5809	0.187079	0.244803	0.858999
Leucine-responsive regulatory protein regulator for leucine (or lrp) regulon and high-affinity branched-chain amino acid transport system_3622	3622	351.953	-0.385859	0.184937	0.859075
Glutamate racemase (EC 5_1_1_3)_3642	3642	29.6572	-0.0253507	0.293314	0.859151
Maltodextrin ABC transporter ATP-binding protein MsmX_2456	2456	63.832	0.161641	0.252295	0.859228
Efflux ABC transporter permease-ATP-binding protein BLi02168_959	959	36.9081	0.0571337	0.283669	0.859304
similar to Multimeric flavodoxin WrbA_3751	3751	91.2082	-0.14794	0.256203	0.85938
COG1340-Uncharacterized archaeal coiled-coil protein_3424	3424	175.03	0.248853	0.225629	0.859456
Probable DNA polymerase III epsilon chain_1279	1279	329.911	-0.31061	0.207071	0.859532
Aminodeoxychorismate lyase (EC 4_1_3_38)_1394	1394	72.1144	0.11808	0.26489	0.859608
putative membrane protein_1030	1030	791.953	0.160452	0.252152	0.859683
Peptidoglycan N-acetylglucosamine deacetylase (EC 3_5_1_-)_3309	3309	166.657	0.122223	0.263531	0.859759
Auxin efflux carrier family protein_2123	2123	2027.54	0.328378	0.2016	0.859835
Thymidylate synthase ThyX (EC 2_1_1_148)_64	64	23.7491	-0.0766781	0.276878	0.85991
Probable flavoprotein_1082	1082	18800.8	-0.37669	0.186905	0.859985
hypothetical protein_1459	1459	3476.38	0.22543	0.232216	0.860061
Transcriptional regulator AraC family_3265	3265	27.8409	-0.079208	0.275983	0.860136
Heat shock protein GrpE_2463	2463	558.417	0.0941391	0.271466	0.860211
(E)-4-hydroxy-3-methylbut-2-enyl-diphosphate synthase (flavodoxin) (EC 1_17_7_3)_2130	2130	101.311	0.246371	0.225836	0.860286
FIG00513306-hypothetical protein_2933	2933	52.9092	-0.0504159	0.284551	0.860361
hypothetical protein_3260	3260	36.4091	0.0396394	0.287771	0.860436
Transamidase GatB domain protein_2445	2445	513.546	-0.419112	0.17402	0.860511
Putative transcriptional antiterminator BglG family - PTS system IIA component_3010	3010	181.763	-0.096688	0.27025	0.860586
AAA+ ATPase superfamily protein YifB-ComM associated with DNA recombination_1209	1209	22.7512	0.0247086	0.29175	0.860661
Sodium-dependent phosphate transporter_1764	1764	224.268	-0.208829	0.23646	0.860735
Positive regulator of CheA protein activity (CheW)_499	499	37.3279	-0.0715131	0.2775	0.86081
hypothetical protein_2026	2026	40.8031	-0.0569035	0.281846	0.860884
tmRNA-binding protein SmpB_3197	3197	385.708	-0.3242	0.201723	0.860959
FIG00003370-Multicopper polyphenol oxidase_2639	2639	506.907	-0.192326	0.241034	0.861033
Flagellar hook-associated protein FlgK_252	252	1145.69	-0.0741464	0.276224	0.861107
Nitroreductase_3256	3256	147.012	0.2242	0.231403	0.861181
hypothetical protein_3534	3534	331.918	0.148285	0.254012	0.861255
Cell division initiation protein DivIVA_2615	2615	374.881	-0.406212	0.176892	0.861329
hypothetical protein_3178	3178	200.09	-0.129559	0.259109	0.861403
hypothetical protein_2611	2611	103.629	0.0696372	0.276688	0.861477
Phosphate regulon transcriptional regulatory protein PhoB (SphR)_2288	2288	111.274	-0.0907082	0.269987	0.861551
FIG01964566-Predicted membrane protein hemolysin III homolog_1496	1496	3579.73	0.200882	0.237224	0.861624
HoxF-like protein_3459	3459	5980.48	0.300643	0.207456	0.861698
FIG000605-protein co-occurring with transport systems (COG1739)_806	806	27.3597	0.0172133	0.291468	0.861772
Gamma-glutamyltranspeptidase (EC 2_3_2_2) @ Glutathione hydrolase (EC 3_4_19_13)_1484	1484	246.871	-0.372932	0.185886	0.861845
Transcriptional regulator MarR family_1272	1272	52.5872	-0.116933	0.261562	0.861918
Iron-sulfur cluster regulator IscR_1215	1215	110.186	-0.17953	0.243019	0.861992
Cell division protein DivIC (FtsB) stabilizes FtsL against RasP cleavage_3571	3571	403.667	0.116601	0.261598	0.862065
putative transcription antiterminator_3106	3106	166.008	0.205888	0.2351	0.862138
hypothetical protein_2601	2601	317.981	0.284798	0.211677	0.862211
Adenylosuccinate synthetase (EC 6_3_4_4)_3769	3769	210.356	0.110147	0.26324	0.862284
FIG00514125-hypothetical protein_2803	2803	172.884	0.109762	0.262887	0.862357
Peptide chain release factor 2 @ programmed frameshift-containing_162	162	118.855	0.228239	0.227769	0.86243
hypothetical protein_1390	1390	33.6843	0.0697461	0.274325	0.862503
SSU ribosomal protein S9p (S16e)_120	120	71.5861	-0.137296	0.254298	0.862575
Proton-glutamate symporter @ Sodium-glutamate symporter_2693	2693	7084.56	-0.374864	0.184257	0.862648
COG0503-Adenine-guanine phosphoribosyltransferases and related PRPP-binding proteins_1669	1669	41.9324	0.0782321	0.271556	0.86272
DNA polymerase III polC-type (EC 2_7_7_7)_1243	1243	1378.49	0.200144	0.235551	0.862793
Lactoylglutation lyase_1940	1940	55.0575	-0.12239	0.258365	0.862865
predicted ATPase_2886	2886	27.3144	0.00209218	0.293755	0.862937
Trp repressor binding protein_1405	1405	45.664	-0.0640267	0.27545	0.86301
hypothetical protein_626	626	46.4933	0.10259	0.264075	0.863082
hypothetical protein_2365	2365	386.282	0.170274	0.244062	0.863154
hypothetical protein_863	863	39.912	-0.00871956	0.291537	0.863226
Phosphate ABC transporter substrate-binding protein PstS (TC 3_A_1_7_1)_3324	3324	69.3271	0.145565	0.251162	0.863298
Fe-S oxidoreductase related to NifB-MoaA family with PDZ N-terminal domain_2633	2633	96.8449	0.23015	0.226114	0.86337
Methionine ABC transporter permease protein_1439	1439	92.8365	0.0931142	0.266081	0.863441
Flagellar biosynthesis protein FliR - Flagellar biosynthesis protein FlhB_287	287	373.24	0.0933214	0.265871	0.863513
Flagellar basal-body rod protein FlgC_270	270	130.523	-0.0240061	0.286194	0.863585
dCMP deaminase (EC 3_5_4_12) @ Late competence protein ComEB_3554	3554	242.628	-0.100808	0.26366	0.863656
hypothetical protein_1410	1410	540.734	0.0461231	0.279382	0.863728
Permease of the drug-metabolite transporter (DMT) superfamily_1473	1473	293.921	-0.203171	0.233321	0.863799
Ornithine cyclodeaminase (EC 4_3_1_12)_266	266	276.969	0.35238	0.189592	0.863871
Guanine deaminase (EC 3_5_4_3)_1690	1690	227.56	0.165192	0.244363	0.863942
Na+-H+ antiporter NhaC_2735	2735	55.833	0.109591	0.26052	0.864013
methylcobamide-CoM methyltransferase-related protein_1770	1770	41.9884	0.0486982	0.278305	0.864084
Riboflavin synthase eubacterial-eukaryotic (EC 2_5_1_9)_1734	1734	227.122	0.109817	0.260376	0.864155
ABC transporter-coupled two-component system fused permease protein_1949	1949	537.594	-0.432118	0.166039	0.864226
Peptidoglycan N-acetylglucosamine deacetylase (EC 3_5_1_-)_1472	1472	1037.02	-0.271086	0.213114	0.864297
PTS system IIA component_3142	3142	35.5326	-0.00857725	0.289754	0.864368
UDP-N-acetylmuramoyl-L-alanine--D-glutamate ligase (EC 6_3_2_9)_2653	2653	434.917	0.180836	0.239381	0.864439
Oligoendopeptidase F_3568	3568	1225.25	0.191345	0.236265	0.864509
Orotate phosphoribosyltransferase (EC 2_4_2_10)_206	206	43.0832	-0.0971868	0.263766	0.86458
Glutamate synthase [NADPH] large chain (EC 1_4_1_13)_841	841	1959.08	0.389517	0.178317	0.86465
hypothetical protein_1851	1851	51.8028	-0.073739	0.270437	0.864721
2345-tetrahydropyridine-26-dicarboxylate N-acetyltransferase (EC 2_3_1_89)_3279	3279	720.747	0.425572	0.167647	0.864791
2-keto-3-deoxy-D-arabino-heptulosonate-7-phosphate synthase I beta (EC 2_5_1_54)_1871	1871	215.785	0.290285	0.207073	0.864861
Efflux ABC transporter ATP-binding protein YcbN_620	620	87.7332	-0.0917128	0.26476	0.864932
Prolyl-tRNA synthetase (EC 6_1_1_15) bacterial type_53	53	164.02	-0.150989	0.247247	0.865002
Flagellar M-ring protein FliF_272	272	302.19	0.0363423	0.2805	0.865072
Transport protein_2707	2707	20.3414	-0.000283711	0.290921	0.865142
Para-aminobenzoate synthase aminase component (EC 2_6_1_85)_1393	1393	159.144	-0.155502	0.245667	0.865212
Protein-arginine-phosphatase (EC 3_9_1_2)_3558	3558	102.752	0.287677	0.207209	0.865282
Electron-bifurcating caffeyl-CoA reductase-Etf complex electron transfer flavoprotein subunit alpha_404	404	76764.1	0.135133	0.251469	0.865351
DinG family ATP-dependent helicase YoaA_1378	1378	38.3986	-0.080592	0.267241	0.865421
AB hydrolase superfamily protein YisY_2913	2913	386.987	-0.10043	0.26143	0.865491
hypothetical protein_2732	2732	24.1722	0.0155466	0.285953	0.86556
hypothetical protein_1830	1830	154.113	-0.151866	0.246286	0.86563
Tellurium resistance protein TerD_1662	1662	157.763	-0.285932	0.207326	0.865699
3-dehydroquinate synthase (EC 4_2_3_4)_1872	1872	69.589	0.132958	0.251661	0.865769
hypothetical protein_2392	2392	91.9449	0.119878	0.255363	0.865838
tRNA-rRNA cytosine-C5-methyltransferase_517	517	43.0307	-0.133432	0.251329	0.865907
RloF_3066	3066	32.6152	-0.053854	0.274395	0.865976
ABC transporter-like sensor ATP-binding protein_2916	2916	37.5543	-0.106353	0.25903	0.866046
hypothetical protein_1564	1564	29.7857	-0.0154224	0.285384	0.866115
DNA internalization-related competence protein ComEC-Rec2_2479	2479	45.2235	0.0484527	0.275795	0.866183
N(6)-L-threonylcarbamoyladenine synthase (EC 2_3_1_234)_170	170	361.142	-0.389438	0.17692	0.866252
hypothetical protein_2526	2526	305.605	0.0699355	0.269389	0.866321
Twitching motility protein PilT_3584	3584	208.335	0.20787	0.229383	0.86639
Transcriptional antiterminator of lichenan operon BglG family_151	151	35.6829	-0.0574854	0.272897	0.866459
Tellurium resistance protein TerD_1664	1664	92.4814	-0.216434	0.226853	0.866527
Stage II sporulation serine phosphatase for sigma-F activation (SpoIIE)_3569	3569	1665.78	-0.164679	0.241652	0.866596
Rod shape-determining protein MreC_1071	1071	203.671	0.21851	0.226041	0.866664
FIG007959-peptidase M16 family_1257	1257	850.945	0.177478	0.237853	0.866732
Protein serine-threonine phosphatase PrpC regulation of stationary phase_2576	2576	39.5628	0.0393829	0.277668	0.866801
Phosphate ABC transporter permease protein PstC (TC 3_A_1_7_1)_3315	3315	62.2274	0.126653	0.252277	0.866869
hypothetical protein_852	852	543.192	-0.297669	0.202696	0.866937
Pyrophosphate-dependent fructose 6-phosphate-1-kinase (EC 2_7_1_90)_3109	3109	39.1852	-0.038391	0.27744	0.867005
Cytidine deaminase (EC 3_5_4_5)_795	795	272.951	0.156856	0.243072	0.867073
Glucose-1-phosphate adenylyltransferase (EC 2_7_7_27)_893	893	5530.86	-0.26613	0.211553	0.867141
Cobalt-precorrin-4 C(11)-methyltransferase (EC 2_1_1_271)_3479	3479	67.9223	-0.215542	0.22609	0.867209
6-phospho-beta-glucosidase (EC 3_2_1_86)_3134	3134	30.1566	-0.0232057	0.281515	0.867277
Sialic acid utilization regulator RpiR family_3037	3037	87.7302	-0.0835099	0.264102	0.867345
Putative FabK-like enoyl-[acyl-carrier-protein] reductase_2119	2119	173.022	-0.267325	0.211065	0.867412
hypothetical protein_3514	3514	145.86	0.15756	0.242684	0.86748
Membrane metalloprotease_1231	1231	84.1329	0.13128	0.250068	0.867548
ATP-dependent Clp protease ATP-binding subunit ClpC_30	30	2468.38	0.252882	0.215022	0.867615
Putative Dihydrolipoamide dehydrogenase (EC 1_8_1_4) Mercuric ion reductase (EC 1_16_1_1) PF00070 family FAD-dependent NAD(P)-disulphide oxidoreductase_3003	3003	308.764	-0.387237	0.176239	0.867683
FOG-HEAT repeat_804	804	2510.83	-0.416352	0.167699	0.86775
NAD(FAD)-utilizing dehydrogenase sll0175 homolog_3343	3343	122.085	-0.24919	0.215698	0.867817
Arginyl-tRNA synthetase (EC 6_1_1_19)_697	697	280.436	0.325919	0.193654	0.867884
ABC transporter-like sensor linked response regulator_1481	1481	29.8152	0.0328915	0.277629	0.867951
Putative polysaccharide deacetylase_2725	2725	293.438	0.150535	0.243851	0.868019
hypothetical protein_1518	1518	245.427	0.211179	0.22636	0.868086
Holliday junction ATP-dependent DNA helicase RuvB (EC 3_6_4_12)_2809	2809	109.059	-0.116117	0.253407	0.868152
Threonylcarbamoyl-AMP synthase (EC 2_7_7_87) - SUA5 domain with internal deletion_3559	3559	216.044	0.19619	0.230389	0.868219
Signal peptidase I (EC 3_4_21_89)_518	518	55.8223	0.0946494	0.259459	0.868286
Peptide chain release factor 1_3561	3561	40.7293	0.0740109	0.265356	0.868353
Integral membrane protein_509	509	495.807	0.309477	0.197777	0.86842
hypothetical protein_607	607	40.7837	0.120987	0.251672	0.868486
Uncharacterized protein DSY2363_1128	1128	48.6467	0.115042	0.253251	0.868553
Domain of unknown function - Efflux ABC transporter permease protein_1204	1204	53.1248	-0.146681	0.244167	0.868619
5-nucleotidase (EC 3_1_3_5)_2534	2534	76.1344	0.147091	0.243672	0.868686
hypothetical protein_2256	2256	949.527	-0.239663	0.217216	0.868752
FIG013452-putative tellurium resistance protein_1666	1666	584.638	-0.163122	0.23906	0.868818
hypothetical protein_1879	1879	149.844	-0.210059	0.225628	0.868884
hypothetical protein_298	298	165.149	0.128872	0.248779	0.868951
Chromosome (plasmid) partitioning protein ParB_3786	3786	80.8061	-0.0853399	0.261112	0.869017
hypothetical protein_2535	2535	69.9054	-0.108121	0.254451	0.869083
hypothetical protein_2207	2207	819.119	-0.332706	0.190253	0.869149
Flagellar motor switch protein FliG_273	273	557.315	-0.085973	0.260556	0.869214
diguanylate cyclase (GGDEF domain)_1365	1365	57.9501	-0.188105	0.231384	0.86928
Peptide-methionine (S)-S-oxide reductase MsrA (EC 1_8_4_11) - Peptide-methionine (R)-S-oxide reductase MsrB (EC 1_8_4_12)_2169	2169	222.77	0.183129	0.232609	0.869346
hypothetical protein_2245	2245	349.256	0.100234	0.255911	0.869412
Seryl-tRNA synthetase (EC 6_1_1_11)_2887	2887	188.35	0.194529	0.22871	0.869477
Chloride channel protein_576	576	188.421	0.178853	0.232995	0.869543
Late competence protein ComGB access of DNA to ComEA_3351	3351	87.9033	-0.0498105	0.269539	0.869608
HoxE-like protein_3458	3458	416.335	0.0834604	0.259852	0.869674
hypothetical protein_1236	1236	35.2071	-0.016891	0.278482	0.869739
ABC transporter-coupled two-component system LuxR family response regulator_438	438	234.749	-0.265894	0.207927	0.869804
Ribonuclease G_1085	1085	136.934	0.207281	0.224114	0.86987
hypothetical protein_2088	2088	49.8633	0.118832	0.248996	0.869935
Cell division protein FtsI [Peptidoglycan synthetase] (EC 2_4_1_129) @ Sporulation peptidoglycan synthetase SpoVD_2656	2656	521.921	0.118528	0.248996	0.87
23-cyclic-nucleotide 2-phosphodiesterase (EC 3_1_4_16)_219	219	128.231	0.223576	0.219281	0.870065
Flagellar biosynthesis protein FlhF_289	289	59.1001	0.00799916	0.280165	0.87013
Flagellar biosynthesis protein FlhA_288	288	253.508	0.112879	0.250543	0.870195
Flagellar cap protein FliD_258	258	2040.66	-0.076889	0.260678	0.87026
hypothetical protein_1811	1811	163.053	-0.0565409	0.266413	0.870324
Chaperone protein ClpB (ATP-dependent unfoldase)_2017	2017	2162.27	-0.0427783	0.2702	0.870389
Stage V sporulation protein B_1013	1013	426.89	0.16741	0.235016	0.870454
Glycerophosphoryl diester phosphodiesterase (EC 3_1_4_46)_1343	1343	195.715	-0.179659	0.231409	0.870518
Adenosylcobinamide kinase (EC 2_7_1_156) - Adenosylcobinamide-phosphate guanylyltransferase (EC 2_7_7_62)_3491	3491	92.657	0.138755	0.242859	0.870583
RNA polymerase sporulation specific sigma factor SigK_1156	1156	196.642	-0.0154343	0.277603	0.870647
Flagellar basal-body rod modification protein FlgD_278	278	54.3713	0.0377244	0.271195	0.870712
EcsC protein_1782	1782	80.244	0.0556712	0.266061	0.870776
Serine-protein kinase RsbW (EC 2_7_11_1)_10	10	25.1065	0.00948277	0.27907	0.87084
ABC transporter-coupled two-component system fused permease protein_436	436	249.021	-0.393897	0.1707	0.870904
Formate dehydrogenase H (EC 1_2_1_2) @ selenocysteine-containing_3374	3374	1689	0.257409	0.209131	0.870969
Na(+)-dependent branched-chain amino acid transporter_1196	1196	4813.97	0.157679	0.237202	0.871033
2-keto-3-deoxy-D-arabino-heptulosonate-7-phosphate synthase I beta (EC 2_5_1_54)_1400	1400	185.594	0.228733	0.217007	0.871097
Fructose-bisphosphate aldolase class II (EC 4_1_2_13)_406	406	6217.97	-0.397648	0.169377	0.871161
Sigma-54 dependent DNA-binding transcriptional regulator_2373	2373	112.386	0.203854	0.223837	0.871224
[truncated: 851 more rows]
