# Supplementary material for: The microbial metabolite urolithin A reduces Clostridioides difficile toxin expression and toxin-induced epithelial damage
Source: mSystems. 2024 Jan 9;9(2):e01255-23. doi: 10.1128/msystems.01255-23 (PMC10878087; doi:10.1128/msystems.01255-23)
Supplement: Table S2 — List of antibodies. [file msystems.01255-23-s0002.xlsx]

## Sheet: Sheet1
Supplementary Table 2: List of Antibodies used in western blot -
Antibody	Company	Catalogue number	Dilution
ZO-1 Antibody	ProteinTech	A21773-1-AP	1:1000
Claudin-4 Antibody (A-12) HRP	SCBT	sc-376643 HRP	1:500
Occludin Rabbit Polyclonal antibody	ProteinTech	3409-1-AP	1:1000
HRP-Conjugated Beta Actin Antibody	ProteinTech	RP-60008	1:5000
Goat anti-rabbit IgG (H+L), HRP conjugate	ProteinTech	SA00001-2	1:5000
